# Supplementary material for: Dichlorido(dipyrido[3,2-a:2′,3′-c]phenazine)manganese(II)
Source: Acta Crystallogr Sect E Struct Rep Online. 2009 Jan 8;65(Pt 2):m136. doi: 10.1107/S1600536808043468 (PMC2968193; doi:10.1107/S1600536808043468)
Supplement: Supplementary file 1 [file e-65-0m136-sup1.cif]

##############################################################################
###                                                                        ###
###        Electronic paper (Acta Crystallographica Section E)             ###
###                                                                        ###
##############################################################################
#                                                                            #
# This CIF contains the data in a paper accepted for publication in Acta     #
# Crystallographica Section E. It conforms to the requirements of Notes      #
# for Authors for Section E, and has been peer reviewed under the auspices   #
# of the IUCr Commission on Journals.                                        #
#                                                                            #
# Full details of the Crystallographic Information File format               #
# are given in the paper "The Crystallographic Information File (CIF):       #
# a New Standard Archive File for Crystallography" by S. R. Hall, F. H.      #
# Allen and I. D. Brown [Acta Cryst. (1991), A47, 655-685].                  #
#                                                                            #
# The current version of the core CIF dictionary is obtainable from          #
# ftp://ftp.iucr.org/pub/cif_core.dic. The current version number is 2.4.    #
#                                                                            #
# Software is freely available for graphical display of the structure(s) in  #
# this CIF.  For information consult the CIF home page http://www.iucr.org/  #
# cif/home.html                                                              #
#                                                                            #
# This file may be used for bona fide research purposes within the           #
# scientific community so long as proper attribution is given to the journal # 
# article from which it was obtained.                                        #
#                                                                            #
##############################################################################
                                             
data_global
_audit_creation_method     'SHELXL97'
_journal_date_recd_electronic     2008-12-18
_journal_date_accepted     2008-12-20
_journal_name_full     'Acta Crystallographica, Section E'
_journal_year     2009
_journal_volume     65
_journal_issue      2
_journal_page_first     m136
_journal_page_last     m136
_journal_paper_category     QM
_journal_coeditor_code     HB2884
_publ_contact_author_name     'Guang-Bo Che^'
_publ_contact_author_address
;
Department of Chemistry, Jilin Normal University,
Siping 136000, People's Republic of China
;
_publ_contact_author_email     guangbochejl@yahoo.com
_publ_contact_author_fax     ?
_publ_contact_author_phone     ?
_publ_section_title
;
Dichlorido(dipyrido[3,2-<i>a</i>:2',3'-<i>c</i>]phenazine)manganese(II)
;
loop_
    _publ_author_name
    _publ_author_address
    'Mao-Liang Xu'
;
Xi'an Modern Chemistry Research Institute, Xi'an 710065,
People's Republic of China
;
    'Shu-Bo Sun'
;
Department of Base, Shenyang Polytechnic College, Shenyang 110045,
People's Republic of China
;
    'Xiu-Ying Li'
;
Department of Chemistry, Jilin Normal University,
Siping 136000, People's Republic of China
;
    'Guang-Bo Che'
;
Department of Chemistry, Jilin Normal University,
Siping 136000, People's Republic of China
;
data_I
_audit_creation_method     SHELXL-97
_chemical_name_systematic
;
Dichlorido(dipyrido[3,2-a:2',3'-c]phenazine)manganese(II)
;
_chemical_name_common     ?
_chemical_formula_moiety     'C36 H20 Cl2 Mn N8'
_chemical_formula_sum     'C36 H20 Cl2 Mn N8'
_chemical_formula_iupac     '[Mn Cl2 (C18 H10 N4)2]'
_chemical_formula_weight     690.44
_chemical_melting_point     ?
_symmetry_cell_setting     monoclinic
_symmetry_space_group_name_H-M     'C 2/c'
_symmetry_space_group_name_Hall     '-C 2yc'
loop_
    _symmetry_equiv_pos_as_xyz
    'x, y, z'
    '-x, y, -z+1/2'
    'x+1/2, y+1/2, z'
    '-x+1/2, y+1/2, -z+1/2'
    '-x, -y, -z'
    'x, -y, z-1/2'
    '-x+1/2, -y+1/2, -z'
    'x+1/2, -y+1/2, z-1/2'
_cell_length_a     8.4017(17)
_cell_length_b     12.256(3)
_cell_length_c     28.226(6)
_cell_angle_alpha     90.00
_cell_angle_beta     95.09(3)
_cell_angle_gamma     90.00
_cell_volume     2895.0(10)
_cell_formula_units_Z     4
_cell_measurement_reflns_used     2001
_cell_measurement_theta_min     2.90
_cell_measurement_theta_max     26.10
_cell_measurement_temperature     292(2)
_exptl_crystal_description     block
_exptl_crystal_colour     yellow
_exptl_crystal_size_max     0.38
_exptl_crystal_size_mid     0.24
_exptl_crystal_size_min     0.21
_exptl_crystal_density_diffrn     1.584
_exptl_crystal_density_meas     ?
_exptl_crystal_density_method     'not measured'
_exptl_crystal_F_000     1404
_exptl_absorpt_coefficient_mu     0.685
_exptl_absorpt_correction_type     multi-scan
_exptl_absorpt_process_details     '(SADABS; Bruker, 2002)'
_exptl_absorpt_correction_T_min     0.821
_exptl_absorpt_correction_T_max     0.864
_exptl_special_details
;
;
_diffrn_ambient_temperature     292(2)
_diffrn_radiation_type     MoK\a
_diffrn_radiation_wavelength     0.71073
_diffrn_radiation_source     'fine-focus sealed tube'
_diffrn_radiation_monochromator     graphite
_diffrn_measurement_device_type     'Bruker SMART CCD area-detector'
_diffrn_measurement_method     \w
_diffrn_detector_area_resol_mean     ?
_diffrn_reflns_number     11873
_diffrn_reflns_av_R_equivalents     0.0779
_diffrn_reflns_av_sigmaI/netI     0.0782
_diffrn_reflns_theta_min     2.90
_diffrn_reflns_theta_max     26.09
_diffrn_reflns_theta_full     26.09
_diffrn_measured_fraction_theta_max     0.996
_diffrn_measured_fraction_theta_full     0.996
_diffrn_reflns_limit_h_min     -10
_diffrn_reflns_limit_h_max     10
_diffrn_reflns_limit_k_min     -15
_diffrn_reflns_limit_k_max     15
_diffrn_reflns_limit_l_min     -34
_diffrn_reflns_limit_l_max     34
_diffrn_standards_number     0
_diffrn_standards_interval_count     0
_diffrn_standards_interval_time     0
_diffrn_standards_decay_%     0
_refine_special_details
;
Refinement of <i>F</i>^2^ against ALL reflections. The weighted <i>R</i>-factor
<i>wR</i> and goodness of fit <i>S</i> are based on <i>F</i>^2^, conventional
<i>R</i>-factors <i>R</i> are based on <i>F</i>, with <i>F</i> set to zero for
negative <i>F</i>^2^. The threshold expression of <i>F</i>^2^ >
\s(<i>F</i>^2^) is used only for calculating <i>R</i>-factors(gt) <i>etc</i>.
and is not relevant to the choice of reflections for refinement.
<i>R</i>-factors based on <i>F</i>^2^ are statistically about twice as large
as those based on <i>F</i>, and <i>R</i>- factors based on ALL data will be
even larger.
;
_reflns_number_total     2866
_reflns_number_gt     1748
_reflns_threshold_expression     I>2\s(I)
_refine_ls_structure_factor_coef     Fsqd
_refine_ls_matrix_type     full
_refine_ls_R_factor_all     0.1046
_refine_ls_R_factor_gt     0.0527
_refine_ls_wR_factor_gt     0.1034
_refine_ls_wR_factor_ref     0.1201
_refine_ls_goodness_of_fit_ref     1.004
_refine_ls_restrained_S_all     1.004
_refine_ls_number_reflns     2866
_refine_ls_number_parameters     243
_refine_ls_number_restraints     0
_refine_ls_hydrogen_treatment     mixed
_refine_ls_weighting_scheme     calc
_refine_ls_weighting_details
                 'calc w=1/[\s^2^(Fo^2^)+(0.0518P)^2^] where P=(Fo^2^+2Fc^2^)/3'
_atom_sites_solution_hydrogens     geom
_atom_sites_solution_primary     direct
_atom_sites_solution_secondary     difmap
_refine_ls_shift/su_max     0.001
_refine_ls_shift/su_mean     0.000
_refine_diff_density_max     0.320
_refine_diff_density_min     -0.425
_refine_ls_extinction_method     none
_refine_ls_extinction_coef     ?
loop_
    _atom_type_symbol
    _atom_type_description
    _atom_type_scat_dispersion_real
    _atom_type_scat_dispersion_imag
    _atom_type_scat_source
    'C' 'C' 0.0033 0.0016
                         'International Tables Vol C Tables 4.2.6.8 and 6.1.1.4'
    'H' 'H' 0.0000 0.0000
                         'International Tables Vol C Tables 4.2.6.8 and 6.1.1.4'
    'N' 'N' 0.0061 0.0033
                         'International Tables Vol C Tables 4.2.6.8 and 6.1.1.4'
    'Mn' 'Mn' 0.3368 0.7283
                         'International Tables Vol C Tables 4.2.6.8 and 6.1.1.4'
    'Cl' 'Cl' 0.1484 0.1585
                         'International Tables Vol C Tables 4.2.6.8 and 6.1.1.4'
_computing_data_collection     'SMART (Bruker, 2002)'
_computing_cell_refinement     'SAINT (Bruker, 2002)'
_computing_data_reduction     'SAINT (Bruker, 2002)'
_computing_structure_solution     'SHELXS97 (Sheldrick, 2008)'
_computing_structure_refinement     'SHELXL97 (Sheldrick, 2008)'
_computing_molecular_graphics     'SHELXTL (Sheldrick, 2008)'
_computing_publication_material     'SHELXTL (Sheldrick, 2008)'
loop_
    _atom_site_type_symbol
    _atom_site_label
    _atom_site_fract_x
    _atom_site_fract_y
    _atom_site_fract_z
    _atom_site_U_iso_or_equiv
    _atom_site_adp_type
    _atom_site_calc_flag
    _atom_site_refinement_flags
    _atom_site_occupancy
    _atom_site_disorder_assembly
    _atom_site_disorder_group
    C C1 0.6671(4) 0.3405(3) 0.29912(12) 0.0408(9) Uani d . 1 . .
    C C2 0.5622(4) 0.3550(3) 0.33399(12) 0.0459(10) Uani d . 1 . .
    C C3 0.6118(4) 0.4167(3) 0.37276(13) 0.0461(10) Uani d . 1 . .
    C C4 0.7619(4) 0.4666(3) 0.37635(11) 0.0343(8) Uani d . 1 . .
    C C5 0.8223(4) 0.5307(3) 0.41737(11) 0.0367(9) Uani d . 1 . .
    C C7 0.7118(5) 0.6056(3) 0.53324(14) 0.0508(11) Uani d . 1 . .
    C C8 0.7738(5) 0.6604(3) 0.57158(13) 0.0521(11) Uani d . 1 . .
    C C9 0.9253(5) 0.7097(3) 0.57276(13) 0.0501(11) Uani d . 1 . .
    C C10 1.0139(5) 0.7010(3) 0.53419(13) 0.0508(11) Uani d . 1 . .
    C C11 0.9520(4) 0.6445(3) 0.49315(12) 0.0424(9) Uani d . 1 . .
    C C12 0.9766(4) 0.5811(3) 0.41822(12) 0.0373(9) Uani d . 1 . .
    C C13 1.0710(4) 0.5678(3) 0.37731(11) 0.0364(9) Uani d . 1 . .
    C C14 1.2220(4) 0.6152(3) 0.37604(13) 0.0448(10) Uani d . 1 . .
    C C15 1.3054(4) 0.5992(3) 0.33699(13) 0.0472(10) Uani d . 1 . .
    C C16 1.2389(4) 0.5345(3) 0.30016(13) 0.0419(9) Uani d . 1 . .
    C C17 1.0135(4) 0.5042(3) 0.33907(11) 0.0345(8) Uani d . 1 . .
    C C18 0.8568(4) 0.4510(3) 0.33849(11) 0.0333(8) Uani d . 1 . .
    C C6 0.7985(4) 0.5942(3) 0.49265(12) 0.0404(9) Uani d . 1 . .
    N N1 0.8113(3) 0.3861(2) 0.30102(9) 0.0377(7) Uani d . 1 . .
    N N2 1.0963(3) 0.4861(2) 0.30080(9) 0.0380(7) Uani d . 1 . .
    N N3 0.7343(3) 0.5382(2) 0.45415(9) 0.0409(8) Uani d . 1 . .
    N N4 1.0403(3) 0.6370(2) 0.45531(10) 0.0427(8) Uani d . 1 . .
    Mn Mn 1.0000 0.34811(7) 0.2500 0.0383(3) Uani d S 1 . .
    Cl Cl 0.82991(11) 0.22033(8) 0.20077(3) 0.0501(3) Uani d . 1 . .
    H H1 0.634(4) 0.289(3) 0.2722(13) 0.060 Uiso d . 1 . .
    H H2 0.448(4) 0.313(3) 0.3296(12) 0.060 Uiso d . 1 . .
    H H3 0.550(4) 0.427(3) 0.3977(13) 0.060 Uiso d . 1 . .
    H H7 0.613(4) 0.566(3) 0.5315(12) 0.060 Uiso d . 1 . .
    H H8 0.720(4) 0.663(3) 0.5996(13) 0.060 Uiso d . 1 . .
    H H9 0.973(4) 0.751(3) 0.6018(14) 0.060 Uiso d . 1 . .
    H H10 1.116(4) 0.738(3) 0.5341(13) 0.060 Uiso d . 1 . .
    H H14 1.264(4) 0.661(3) 0.3997(13) 0.060 Uiso d . 1 . .
    H H15 1.417(4) 0.634(3) 0.3341(12) 0.060 Uiso d . 1 . .
    H H16 1.299(4) 0.524(3) 0.2703(12) 0.060 Uiso d . 1 . .
loop_
    _atom_site_aniso_label
    _atom_site_aniso_U_11
    _atom_site_aniso_U_22
    _atom_site_aniso_U_33
    _atom_site_aniso_U_12
    _atom_site_aniso_U_13
    _atom_site_aniso_U_23
    C1 0.036(2) 0.056(3) 0.031(2) -0.0009(19) 0.0073(16) -0.0062(19)
    C2 0.036(2) 0.068(3) 0.035(2) -0.003(2) 0.0089(17) -0.006(2)
    C3 0.037(2) 0.069(3) 0.035(2) 0.003(2) 0.0195(18) 0.000(2)
    C4 0.0330(19) 0.043(2) 0.0278(19) 0.0012(17) 0.0080(15) 0.0006(16)
    C5 0.037(2) 0.045(2) 0.0288(19) 0.0031(18) 0.0086(16) 0.0008(17)
    C7 0.058(3) 0.061(3) 0.036(2) 0.005(2) 0.019(2) -0.003(2)
    C8 0.061(3) 0.069(3) 0.029(2) 0.004(2) 0.0175(19) -0.008(2)
    C9 0.060(3) 0.058(3) 0.032(2) 0.012(2) 0.002(2) -0.008(2)
    C10 0.054(3) 0.061(3) 0.037(2) -0.002(2) 0.007(2) -0.009(2)
    C11 0.049(2) 0.050(2) 0.029(2) 0.005(2) 0.0079(17) -0.0027(18)
    C12 0.041(2) 0.042(2) 0.030(2) 0.0025(18) 0.0095(16) -0.0019(18)
    C13 0.039(2) 0.042(2) 0.030(2) 0.0012(17) 0.0075(16) -0.0004(17)
    C14 0.045(2) 0.051(3) 0.039(2) -0.010(2) 0.0098(18) -0.0088(19)
    C15 0.038(2) 0.056(3) 0.049(2) -0.009(2) 0.0158(19) -0.002(2)
    C16 0.044(2) 0.051(2) 0.032(2) -0.0016(19) 0.0128(17) 0.0011(19)
    C17 0.0339(19) 0.044(2) 0.0269(19) 0.0051(17) 0.0078(15) 0.0047(17)
    C18 0.0342(19) 0.041(2) 0.0257(19) 0.0034(17) 0.0065(15) 0.0021(17)
    C6 0.047(2) 0.050(2) 0.025(2) 0.0076(19) 0.0090(16) -0.0031(18)
    N1 0.0344(16) 0.049(2) 0.0300(17) -0.0013(15) 0.0053(13) -0.0018(15)
    N2 0.0379(17) 0.050(2) 0.0283(16) 0.0001(15) 0.0129(13) 0.0004(14)
    N3 0.0396(17) 0.054(2) 0.0307(17) 0.0027(15) 0.0128(14) -0.0028(15)
    N4 0.0452(18) 0.052(2) 0.0317(17) 0.0017(15) 0.0091(14) -0.0061(15)
    Mn 0.0351(4) 0.0540(6) 0.0273(4) 0.000 0.0113(3) 0.000
    Cl 0.0432(6) 0.0631(7) 0.0448(6) 0.0003(5) 0.0081(4) -0.0096(5)
_geom_special_details
;
All e.s.d.'s (except the e.s.d. in the dihedral angle between two l.s. planes)
are estimated using the full covariance matrix. The cell e.s.d.'s are taken
into account individually in the estimation of e.s.d.'s in distances, angles
and torsion angles; correlations between e.s.d.'s in cell parameters are only
used when they are defined by crystal symmetry. An approximate (isotropic)
treatment of cell e.s.d.'s is used for estimating e.s.d.'s involving l.s.
planes.
;
loop_
    _geom_bond_atom_site_label_1
    _geom_bond_atom_site_label_2
    _geom_bond_site_symmetry_2
    _geom_bond_distance
    _geom_bond_publ_flag
    C1 N1 . 1.330(4) ?
    C1 C2 . 1.390(5) ?
    C1 H1 . 1.01(4) ?
    C2 C3 . 1.365(5) ?
    C2 H2 . 1.08(4) ?
    C3 C4 . 1.397(5) ?
    C3 H3 . 0.92(4) ?
    C4 C18 . 1.402(4) ?
    C4 C5 . 1.453(4) ?
    C5 N3 . 1.330(4) ?
    C5 C12 . 1.434(4) ?
    C7 C8 . 1.339(5) ?
    C7 C6 . 1.418(5) ?
    C7 H7 . 0.96(3) ?
    C8 C9 . 1.406(5) ?
    C8 H8 . 0.95(4) ?
    C9 C10 . 1.377(5) ?
    C9 H9 . 1.02(4) ?
    C10 C11 . 1.409(5) ?
    C10 H10 . 0.97(4) ?
    C11 N4 . 1.357(4) ?
    C11 C6 . 1.429(5) ?
    C12 N4 . 1.323(4) ?
    C12 C13 . 1.467(4) ?
    C13 C17 . 1.383(4) ?
    C13 C14 . 1.399(5) ?
    C14 C15 . 1.372(5) ?
    C14 H14 . 0.92(4) ?
    C15 C16 . 1.385(5) ?
    C15 H15 . 1.04(4) ?
    C16 N2 . 1.339(4) ?
    C16 H16 . 1.03(3) ?
    C17 N2 . 1.354(4) ?
    C17 C18 . 1.468(4) ?
    C18 N1 . 1.351(4) ?
    C6 N3 . 1.356(4) ?
    Mn N1 . 2.283(3) y
    Mn N2 . 2.316(3) y
    Mn Cl . 2.4644(12) y
    Mn N1 2_755 2.283(3) ?
    Mn N2 2_755 2.316(3) ?
    Mn Cl 2_755 2.4644(12) ?
loop_
    _geom_angle_atom_site_label_1
    _geom_angle_atom_site_label_2
    _geom_angle_atom_site_label_3
    _geom_angle_site_symmetry_1
    _geom_angle_site_symmetry_3
    _geom_angle
    _geom_angle_publ_flag
    N1 C1 C2 . . 123.4(4) ?
    N1 C1 H1 . . 119(2) ?
    C2 C1 H1 . . 118(2) ?
    C3 C2 C1 . . 118.1(4) ?
    C3 C2 H2 . . 123.9(19) ?
    C1 C2 H2 . . 118.0(19) ?
    C2 C3 C4 . . 120.7(3) ?
    C2 C3 H3 . . 123(2) ?
    C4 C3 H3 . . 117(2) ?
    C3 C4 C18 . . 117.1(3) ?
    C3 C4 C5 . . 122.9(3) ?
    C18 C4 C5 . . 119.9(3) ?
    N3 C5 C12 . . 121.5(3) ?
    N3 C5 C4 . . 118.7(3) ?
    C12 C5 C4 . . 119.8(3) ?
    C8 C7 C6 . . 120.8(4) ?
    C8 C7 H7 . . 125(2) ?
    C6 C7 H7 . . 114(2) ?
    C7 C8 C9 . . 121.4(4) ?
    C7 C8 H8 . . 121(2) ?
    C9 C8 H8 . . 118(2) ?
    C10 C9 C8 . . 120.0(4) ?
    C10 C9 H9 . . 118(2) ?
    C8 C9 H9 . . 122(2) ?
    C9 C10 C11 . . 120.1(4) ?
    C9 C10 H10 . . 120(2) ?
    C11 C10 H10 . . 119(2) ?
    N4 C11 C10 . . 119.5(3) ?
    N4 C11 C6 . . 121.3(3) ?
    C10 C11 C6 . . 119.2(3) ?
    N4 C12 C5 . . 122.5(3) ?
    N4 C12 C13 . . 118.1(3) ?
    C5 C12 C13 . . 119.3(3) ?
    C17 C13 C14 . . 118.0(3) ?
    C17 C13 C12 . . 120.1(3) ?
    C14 C13 C12 . . 121.9(3) ?
    C15 C14 C13 . . 119.4(4) ?
    C15 C14 H14 . . 119(2) ?
    C13 C14 H14 . . 122(2) ?
    C14 C15 C16 . . 119.0(3) ?
    C14 C15 H15 . . 122(2) ?
    C16 C15 H15 . . 118.7(19) ?
    N2 C16 C15 . . 123.1(3) ?
    N2 C16 H16 . . 117.5(19) ?
    C15 C16 H16 . . 119(2) ?
    N2 C17 C13 . . 123.1(3) ?
    N2 C17 C18 . . 116.2(3) ?
    C13 C17 C18 . . 120.6(3) ?
    N1 C18 C4 . . 122.4(3) ?
    N1 C18 C17 . . 117.5(3) ?
    C4 C18 C17 . . 120.1(3) ?
    N3 C6 C7 . . 120.1(3) ?
    N3 C6 C11 . . 121.4(3) ?
    C7 C6 C11 . . 118.5(3) ?
    C1 N1 C18 . . 118.2(3) ?
    C1 N1 Mn . . 124.7(2) ?
    C18 N1 Mn . . 116.7(2) ?
    C16 N2 C17 . . 117.5(3) ?
    C16 N2 Mn . . 125.4(2) ?
    C17 N2 Mn . . 116.0(2) ?
    C5 N3 C6 . . 116.8(3) ?
    C12 N4 C11 . . 116.6(3) ?
    N1 Mn N1 2_755 . 156.48(15) n
    N1 Mn N2 2_755 . 91.01(10) ?
    N1 Mn N2 . . 71.63(10) n
    N1 Mn N2 2_755 2_755 71.63(10) ?
    N1 Mn N2 . 2_755 91.01(10) ?
    N2 Mn N2 . 2_755 86.22(14) n
    N1 Mn Cl 2_755 . 100.04(7) ?
    N1 Mn Cl . . 94.86(8) n
    N2 Mn Cl . . 165.09(7) n
    N2 Mn Cl 2_755 . 87.79(8) ?
    N1 Mn Cl 2_755 2_755 94.86(8) ?
    N1 Mn Cl . 2_755 100.04(7) ?
    N2 Mn Cl . 2_755 87.79(8) ?
    N2 Mn Cl 2_755 2_755 165.09(7) ?
    Cl Mn Cl . 2_755 101.09(6) n
loop_
    _geom_hbond_atom_site_label_D
    _geom_hbond_atom_site_label_H
    _geom_hbond_atom_site_label_A
    _geom_hbond_site_symmetry_A
    _geom_hbond_distance_DH
    _geom_hbond_distance_HA
    _geom_hbond_distance_DA
    _geom_hbond_angle_DHA
    C2 H2 Cl 2_655 1.09(3) 2.67(3) 3.737(4) 168(2)
    C15 H15 Cl 4_755 1.04(3) 2.64(3) 3.648(4) 163(3)
