# Supplementary material for: Dichlorido(dipyrido[3,2-a:2′,3′-c]phenazine)manganese(II)
Source: Acta Crystallogr Sect E Struct Rep Online. 2009 Jan 8;65(Pt 2):m136. doi: 10.1107/S1600536808043468 (PMC2968193; doi:10.1107/S1600536808043468)
Supplement: Supplementary file 2 [file e-65-0m136-Isup2.hkl]

#
# h,k,l, Fc-squared, Fo-squared, sigma(Fo-squared) and status flag
#
data_I
_shelx_title ' aa in C2/c'
_shelx_refln_list_code          4
_shelx_F_calc_maximum      436.31
_exptl_crystal_F_000      1404.00
_reflns_d_resolution_high  0.8080
 
loop_
 _symmetry_equiv_pos_as_xyz
 'x, y, z'
 '-x, y, -z+1/2'
 'x+1/2, y+1/2, z'
 '-x+1/2, y+1/2, -z+1/2'
 '-x, -y, -z'
 'x, -y, z-1/2'
 '-x+1/2, -y+1/2, -z'
 'x+1/2, -y+1/2, z-1/2'
 
_cell_length_a     8.4017
_cell_length_b    12.2559
_cell_length_c    28.2263
_cell_angle_alpha  90.000
_cell_angle_beta   95.094
_cell_angle_gamma  90.000
 
_shelx_F_squared_multiplier     1.000
 
loop_
 _refln_index_h
 _refln_index_k
 _refln_index_l
 _refln_F_squared_calc
 _refln_F_squared_meas
 _refln_F_squared_sigma
 _refln_observed_status
   2   0   0     3753.85     3704.91     94.85 o
   4   0   0    19506.45    20618.22    377.46 o
   6   0   0     4254.00     4293.84    219.14 o
   8   0   0       35.30       -1.44     78.16 o
  10   0   0      117.27       40.55    119.85 o
   1   1   0    64914.09    62459.96    982.47 o
   3   1   0     7573.02     7420.91    122.59 o
   5   1   0     3848.67     4328.66     91.12 o
   7   1   0      165.55      182.46     60.47 o
   9   1   0      302.13      157.19     94.58 o
   0   2   0    12574.13    11075.23    226.16 o
   2   2   0     8587.16     7827.31    155.81 o
   4   2   0     1032.10     1187.84     51.04 o
   6   2   0     4853.85     5124.04    135.84 o
   8   2   0      709.72      629.00     88.87 o
  10   2   0        7.01      155.74    107.45 o
   1   3   0      330.19      290.33     23.21 o
   3   3   0    24591.51    23823.43    350.18 o
   5   3   0     2277.32     2621.46    126.66 o
   7   3   0       72.86      163.54     67.39 o
   9   3   0      903.23      836.68    149.09 o
   0   4   0     8639.18     8778.39    208.71 o
   2   4   0     2764.10     2554.91     71.09 o
   4   4   0     5210.88     5414.69    121.54 o
   6   4   0      134.04      104.51     49.59 o
   8   4   0       89.30       47.28     92.35 o
   1   5   0      827.87      871.79     43.39 o
   3   5   0     3562.61     3656.60     95.17 o
   5   5   0     1352.50     1360.23     96.85 o
   7   5   0        1.01      -34.63     65.17 o
   9   5   0      762.94      481.48    199.20 o
   0   6   0     1207.14     1282.69     98.80 o
   2   6   0     6146.63     6571.36    172.50 o
   4   6   0     3186.52     3030.79    107.04 o
   6   6   0       33.00      -61.30     61.30 o
   8   6   0      682.11      487.34    128.89 o
   1   7   0     4793.62     4719.83    113.74 o
   3   7   0       84.52       35.24     66.27 o
   5   7   0     2508.67     2795.68    148.00 o
   7   7   0      649.14      426.28     98.82 o
   9   7   0      102.92       67.92    125.76 o
   0   8   0     1055.69     1089.76     78.49 o
   2   8   0        9.26       42.60     36.08 o
   4   8   0      425.82      428.72     77.98 o
   6   8   0      105.14      178.14     88.59 o
   8   8   0       59.48      172.02    127.95 o
   1   9   0      337.15      389.36     58.10 o
   3   9   0      264.80      213.82     58.70 o
   5   9   0      341.10      657.66    103.82 o
   7   9   0      215.07      316.74    110.66 o
   0  10   0      249.33      179.73     82.92 o
   2  10   0      496.46      599.93     73.69 o
   4  10   0      283.91      245.66     84.21 o
   6  10   0        3.21      -43.71     87.37 o
   1  11   0       16.72       33.62     65.70 o
   3  11   0       88.68       80.98     70.52 o
   5  11   0       21.06      -98.68     98.68 o
   7  11   0        0.19       32.46    120.17 o
   0  12   0      224.19      179.81    117.09 o
   2  12   0      999.57      981.41    113.23 o
   4  12   0        9.01      116.67    106.08 o
   6  12   0       30.87      189.30    149.11 o
   1  13   0      149.88       52.33     97.93 o
   3  13   0     1699.58     1245.15    198.43 o
   5  13   0       18.43        0.82    120.06 o
   0  14   0      198.39      314.83    225.78 o
   2  14   0     1750.80     1017.24    217.20 o
   1  15   0      160.38      200.24    172.18 o
  -9   1   1       12.48      -56.94     75.83 o
  -7   1   1     1919.58     2119.06    115.95 o
  -5   1   1     6996.81     7457.35    141.47 o
  -3   1   1     5676.83     5723.59     95.02 o
  -1   1   1    21713.06    21899.45    291.84 o
   1   1   1     1139.83     1045.09     45.14 o
   3   1   1       62.15       66.69     16.76 o
   5   1   1     7201.70     6806.30    119.68 o
   7   1   1      990.84     1015.77     89.33 o
   9   1   1       39.23      -63.38     69.41 o
 -10   2   1       69.38       48.87    104.49 o
  -8   2   1      684.14      588.37     89.93 o
  -6   2   1      746.10      853.61    110.31 o
  -4   2   1     1104.69     1031.24     48.33 o
  -2   2   1    13080.88    12824.42    211.38 o
   0   2   1    13957.13    13105.90    186.79 o
   2   2   1     3462.03     3297.05     70.28 o
   4   2   1        8.16       48.58     21.02 o
   6   2   1     1162.25     1196.62     89.27 o
   8   2   1      561.84      536.99     84.40 o
  10   2   1      281.02      261.05    115.96 o
  -9   3   1      506.47      411.74    132.62 o
  -7   3   1       74.21      173.65     75.14 o
  -5   3   1      227.86      218.45     38.11 o
  -3   3   1     1018.99     1456.84     61.19 o
  -1   3   1     9526.52     8902.64    159.07 o
   1   3   1     2303.11     2120.54     54.57 o
   3   3   1     5545.97     5375.15    110.45 o
   5   3   1       12.40      -28.61     28.61 o
   7   3   1        1.63      -48.02     61.92 o
   9   3   1      216.56      436.37    127.11 o
 -10   4   1      102.54      226.64    178.21 o
  -8   4   1       90.33      143.75     99.74 o
  -6   4   1        0.94       45.88     47.41 o
  -4   4   1     9412.59     9809.95    183.43 o
  -2   4   1     4875.58     4716.54    107.69 o
   0   4   1     3989.85     3845.50     76.11 o
   2   4   1     3506.03     3302.75     80.01 o
   4   4   1     4429.41     4137.02    119.61 o
   6   4   1       62.11      157.98     46.22 o
   8   4   1      662.10      653.27    126.56 o
  -9   5   1     1214.36     1301.76    174.89 o
  -7   5   1       44.01      -34.20     70.86 o
  -5   5   1     1082.79     1142.01    136.89 o
  -3   5   1    10264.26    10106.22    250.96 o
  -1   5   1       12.01       18.55     25.50 o
   1   5   1     1354.40     1342.96     53.34 o
   3   5   1     9260.39     9086.74    190.74 o
   5   5   1      658.96      762.71    159.56 o
   7   5   1     1269.41     1114.38    132.70 o
   9   5   1      627.99      806.30    148.17 o
  -8   6   1      102.01      -50.72     92.98 o
  -6   6   1     2130.77     2139.08    282.11 o
  -4   6   1      127.63      111.17     45.16 o
  -2   6   1       56.17      111.05     54.40 o
   0   6   1     6979.43     6426.93    132.40 o
   2   6   1      857.36      828.92     50.99 o
   4   6   1      580.35      577.52     80.84 o
   6   6   1     1929.78     1835.54    132.72 o
   8   6   1      277.31      223.17    110.17 o
  -9   7   1      202.78      330.10    133.64 o
  -7   7   1       11.64      -27.75     80.13 o
  -5   7   1      171.98      254.64     69.81 o
  -3   7   1     1388.14     1388.16     79.34 o
  -1   7   1      785.82      969.81     87.13 o
   1   7   1        5.85       20.18     44.42 o
   3   7   1     1805.31     1655.17     96.86 o
   5   7   1      266.49      241.48     74.97 o
   7   7   1      137.96      189.09     93.18 o
   9   7   1      653.70      561.03    155.67 o
  -8   8   1       83.85      118.19    113.93 o
  -6   8   1     1834.88     2515.22    260.22 o
  -4   8   1       13.01        1.69     48.76 o
  -2   8   1      508.99      624.75     64.20 o
   0   8   1     9394.35     9713.86    165.16 o
   2   8   1       65.27      100.29     33.50 o
   4   8   1      448.34      442.64     77.08 o
   6   8   1     1717.21     1816.74    143.94 o
   8   8   1       28.87       89.18    116.50 o
  -7   9   1       67.22       65.00    102.88 o
  -5   9   1       65.64      -40.45     72.92 o
  -3   9   1      655.36      701.66     74.97 o
  -1   9   1      640.26      566.34     70.97 o
   1   9   1      790.07      800.91     71.91 o
   3   9   1      420.71      316.37     60.19 o
   5   9   1       75.78      146.26     84.27 o
   7   9   1      221.72      261.01    109.89 o
  -6  10   1     1025.60      934.56    146.95 o
  -4  10   1      300.79      220.39     83.13 o
  -2  10   1      222.69      170.09     56.70 o
   0  10   1      695.87      644.83     75.86 o
   2  10   1     1107.31     1306.36    195.53 o
   4  10   1      223.69      263.22     83.47 o
   6  10   1       95.93       82.72     95.14 o
  -7  11   1      146.43      208.29    135.58 o
  -5  11   1      537.02      538.33    132.63 o
  -3  11   1      260.26      242.81     76.87 o
  -1  11   1      160.75      135.80     68.79 o
   1  11   1        1.36       21.65     67.13 o
   3  11   1     1793.90     1737.12    139.67 o
   5  11   1        3.62        4.40     87.87 o
   7  11   1      162.24      338.21    141.58 o
  -6  12   1      139.33       53.97    128.40 o
  -4  12   1      598.04      499.24    130.63 o
  -2  12   1       20.55      -47.73     86.26 o
   0  12   1       17.21       40.15     81.03 o
   2  12   1      405.91      436.18     96.86 o
   4  12   1      192.31      191.89    114.27 o
   6  12   1        2.22       13.13    172.46 o
  -5  13   1       40.78     -106.53    121.07 o
  -3  13   1       69.49       11.27    245.10 o
  -1  13   1        0.09        5.12     97.03 o
   1  13   1       99.08      176.59    106.86 o
   3  13   1       65.61      193.43    139.27 o
   5  13   1       82.88      131.33    130.41 o
  -2  14   1      342.00      441.59    139.11 o
   0  14   1        4.64       37.48    142.16 o
   2  14   1        1.76      141.63    165.68 o
  -1  15   1      161.06      327.91    183.89 o
   1  15   1        4.32       -2.12    173.39 o
 -10   0   2       50.70      -96.23    153.69 o
  -8   0   2        2.80        2.34     89.14 o
  -6   0   2     9007.78     8769.66    216.64 o
  -4   0   2      303.69      423.99    121.94 o
  -2   0   2    12760.83    12938.12    270.98 o
   2   0   2    15648.97    15860.31    409.96 o
   4   0   2    14719.00    16321.52    363.92 o
   6   0   2     6035.71     5708.01    208.91 o
   8   0   2      369.64      220.53     90.40 o
  10   0   2      434.21      345.53    131.38 o
  -9   1   2      417.00      306.39     95.18 o
  -7   1   2       51.68       28.70     55.03 o
  -5   1   2     2407.81     2605.06     89.72 o
  -3   1   2      512.74      510.32     30.35 o
  -1   1   2     2435.47     2508.53     59.40 o
   1   1   2     1428.92     1424.40     39.42 o
   3   1   2      142.39      114.95     26.48 o
   5   1   2     1345.18     1751.54     75.64 o
   7   1   2      513.25      473.38     67.19 o
   9   1   2     1831.05     1528.26    115.15 o
 -10   2   2      269.31      267.75    103.00 o
  -8   2   2       85.73       88.50     78.13 o
  -6   2   2     4549.81     4878.38    132.72 o
  -4   2   2     6975.88     7551.85    136.30 o
  -2   2   2      255.01      364.99     46.27 o
   0   2   2     1491.05     1503.54     42.87 o
   2   2   2    24725.08    24389.45    380.56 o
   4   2   2     5846.23     5932.29    128.58 o
   6   2   2     1756.23     1681.67    121.80 o
   8   2   2     1289.11     1096.98    103.27 o
  10   2   2      116.45      281.78    112.82 o
  -9   3   2      960.24      983.02    170.99 o
  -7   3   2      149.26      182.00     64.66 o
  -5   3   2     2900.74     2934.13     83.94 o
  -3   3   2      120.80      268.06     29.49 o
  -1   3   2     3190.71     3132.90    101.46 o
   1   3   2    27877.85    27134.32    377.55 o
   3   3   2    16426.49    15977.26    250.34 o
   5   3   2       32.88       26.11     32.83 o
   7   3   2     2298.47     2090.75    174.18 o
   9   3   2      256.60      349.69    120.62 o
 -10   4   2      344.66      375.98    148.88 o
  -8   4   2       98.95      -32.23     92.49 o
  -6   4   2      233.08      260.06     76.62 o
  -4   4   2     2786.66     2678.14    115.65 o
  -2   4   2      453.16      426.93     38.35 o
   0   4   2     3888.59     3688.63     74.16 o
   2   4   2     3454.23     3228.92    146.94 o
   4   4   2       49.12       80.61     29.27 o
   6   4   2      654.94      560.27     69.70 o
   8   4   2      463.99      544.16    116.98 o
  -9   5   2      535.57      412.55    144.34 o
  -7   5   2      671.16      738.98    154.96 o
  -5   5   2       66.16       48.29     42.85 o
  -3   5   2    13983.14    14599.43    271.93 o
  -1   5   2     3946.05     3744.67     86.03 o
   1   5   2     1603.74     1527.99     54.33 o
   3   5   2        0.70       96.79     45.67 o
   5   5   2     1429.40     1333.80     82.62 o
   7   5   2       46.66      195.32     99.92 o
   9   5   2      147.25      107.94    113.97 o
  -8   6   2      756.34      676.75    139.31 o
  -6   6   2      974.07      786.18    100.94 o
  -4   6   2      986.53      937.97     95.58 o
  -2   6   2     3794.06     3900.12    111.63 o
   0   6   2     3537.53     3517.75     83.58 o
   2   6   2     2289.20     2112.78     72.18 o
   4   6   2     1223.93     1243.22    117.94 o
   6   6   2       22.87      -29.63     63.97 o
   8   6   2      220.85      287.28    114.92 o
  -9   7   2      811.05      681.71    156.92 o
  -7   7   2     1115.93     1043.30    126.89 o
  -5   7   2      936.07      972.48     99.82 o
  -3   7   2        2.85       74.17     37.80 o
  -1   7   2    10078.29     9842.31    185.32 o
   1   7   2      913.18      854.96     53.89 o
   3   7   2      105.19      116.04     35.26 o
   5   7   2     3216.43     3666.26    271.05 o
   7   7   2      412.34      259.90     96.67 o
   9   7   2        1.13     -118.45    130.70 o
  -8   8   2      277.28      193.97    162.01 o
  -6   8   2       90.72       75.50     75.84 o
  -4   8   2      232.35      121.21     87.72 o
  -2   8   2      143.95      102.82     53.52 o
   0   8   2      918.17      978.87     56.98 o
   2   8   2       35.99      -65.64     65.64 o
   4   8   2       21.54       50.10     58.17 o
   6   8   2        7.49       39.54     75.08 o
   8   8   2       42.10       22.57    107.75 o
  -7   9   2      554.15      580.26    142.42 o
  -5   9   2       77.40       99.53     78.16 o
  -3   9   2        6.49      -19.72     46.50 o
  -1   9   2      360.57      307.63     45.89 o
   1   9   2     1005.86     1071.88    110.27 o
   3   9   2        3.96      -46.06     50.55 o
   5   9   2      863.44     1129.30    122.38 o
   7   9   2       62.18      136.17    142.95 o
  -6  10   2     1058.63      914.02    150.58 o
  -4  10   2      289.74      255.30     97.78 o
  -2  10   2      273.00      297.17     77.79 o
   0  10   2      276.68      185.34     83.87 o
   2  10   2      616.37      607.89     77.54 o
   4  10   2      373.64      446.90     96.09 o
   6  10   2        1.28      -61.17     90.42 o
  -7  11   2        5.76     -115.18    115.18 o
  -5  11   2      321.66      345.63    119.99 o
  -3  11   2      269.28      253.95     86.61 o
  -1  11   2     1362.79     1256.57     93.58 o
   1  11   2      260.50      243.24     82.77 o
   3  11   2        2.23      101.70     83.98 o
   5  11   2        6.19       21.60     90.28 o
   7  11   2       55.05        2.21    129.68 o
  -6  12   2       72.96      213.36    135.68 o
  -4  12   2       59.05      154.68    110.87 o
  -2  12   2      813.63      583.27    105.25 o
   0  12   2       19.84      216.21     96.21 o
   2  12   2      243.95      208.08     87.58 o
   4  12   2       78.61      107.66     92.74 o
   6  12   2       41.11      -67.70    120.27 o
  -5  13   2        6.17       25.12    140.97 o
  -3  13   2      537.87      549.06    163.09 o
  -1  13   2       29.51        7.39     94.59 o
   1  13   2        3.88       74.01    106.39 o
   3  13   2      628.75      486.04    157.12 o
   5  13   2        8.46      -39.91    125.42 o
  -2  14   2      192.46      103.70    124.43 o
   0  14   2      102.61      219.99    157.78 o
   2  14   2      499.28      775.41    314.05 o
  -1  15   2       13.08      184.51    185.29 o
   1  15   2      113.97      100.99    168.01 o
  -9   1   3      133.65      174.79     88.24 o
  -7   1   3     2316.36     2422.25    123.97 o
  -5   1   3      589.77      579.70     46.54 o
  -3   1   3      780.48      808.72     41.31 o
  -1   1   3       15.23       28.55     13.79 o
   1   1   3    52659.98    48887.01    704.53 o
   3   1   3       59.95       62.90     19.87 o
   5   1   3    11505.12    11186.77    234.22 o
   7   1   3      150.61      161.01     57.29 o
   9   1   3       34.03       -5.39     76.33 o
 -10   2   3      211.09      265.03    103.85 o
  -8   2   3       44.89        7.41     73.53 o
  -6   2   3     1862.87     1920.00     88.28 o
  -4   2   3    14067.38    14296.95    204.98 o
  -2   2   3    12700.04    12383.06    163.75 o
   0   2   3    17596.09    16710.61    261.23 o
   2   2   3    13820.50    12727.55    220.06 o
   4   2   3      845.21      823.25     76.83 o
   6   2   3     3116.99     3436.63    136.51 o
   8   2   3      104.22      176.71     71.72 o
  10   2   3       81.35      123.97    107.35 o
  -9   3   3      444.85      568.48    130.25 o
  -7   3   3     1071.50     1024.89     89.32 o
  -5   3   3      309.75      261.86     41.11 o
  -3   3   3    11457.29    11749.02    196.08 o
  -1   3   3    18597.16    17770.92    283.39 o
   1   3   3   190362.13   190752.67   2443.29 o
   3   3   3      378.48      359.61     52.20 o
   5   3   3        3.76       79.08     36.66 o
   7   3   3      355.94      329.82     78.60 o
   9   3   3       19.49       46.94     98.98 o
 -10   4   3      132.52      310.06    149.73 o
  -8   4   3      982.51      773.11    131.68 o
  -6   4   3      174.25      156.97     57.85 o
  -4   4   3     1338.89     1090.97     63.45 o
  -2   4   3      553.24      871.94    119.82 o
   0   4   3     5636.46     5549.01     97.90 o
   2   4   3     1466.32     1275.18     51.77 o
   4   4   3        6.90       26.66     21.74 o
   6   4   3        1.44       -9.19     50.63 o
   8   4   3      657.73      682.35    144.64 o
  -9   5   3     2056.26     2184.77    209.32 o
  -7   5   3      377.29      352.19     89.32 o
  -5   5   3     3814.15     3897.38    126.77 o
  -3   5   3     4418.87     4104.94    116.04 o
  -1   5   3      870.19      902.67     51.18 o
   1   5   3     1442.65     1321.30     53.70 o
   3   5   3    12123.53    12382.32    222.12 o
   5   5   3      152.05      172.03     71.62 o
   7   5   3     1751.78     1580.38    155.07 o
   9   5   3       89.61      163.32    123.76 o
  -8   6   3      458.27      516.67    134.85 o
  -6   6   3      901.11      936.51    104.53 o
  -4   6   3      142.27      141.80     38.35 o
  -2   6   3     5364.12     5173.73    133.19 o
   0   6   3    10398.71     9983.82    166.87 o
   2   6   3      602.06      446.48     70.11 o
   4   6   3     1949.17     2087.96    111.84 o
   6   6   3      688.76      858.69    103.51 o
   8   6   3      130.52      195.76    106.26 o
  -9   7   3      800.09      418.66    177.82 o
  -7   7   3      736.24      712.35    113.59 o
  -5   7   3      335.11      161.85     76.30 o
  -3   7   3     1147.90     1168.95     76.41 o
  -1   7   3       20.67       66.63     29.04 o
   1   7   3       11.58       38.83     35.86 o
   3   7   3      870.46      766.58     57.75 o
   5   7   3      158.56      164.49     71.46 o
   7   7   3       80.50       35.54     87.29 o
   9   7   3      198.85       90.20    134.25 o
  -8   8   3       26.35      104.20    115.36 o
  -6   8   3     2186.11     2383.87    301.87 o
  -4   8   3      570.97      559.61     71.63 o
  -2   8   3     5058.69     5221.55    166.70 o
   0   8   3     6390.96     6594.32    137.73 o
   2   8   3       45.83      162.35     65.53 o
   4   8   3      261.19      358.87     76.62 o
   6   8   3     1025.79     1393.42    134.19 o
   8   8   3       62.28       78.74    113.80 o
  -7   9   3      133.94       24.26    108.29 o
  -5   9   3        6.08       43.46     84.27 o
  -3   9   3     1353.07     1531.39     97.84 o
  -1   9   3      251.88      239.84     46.55 o
   1   9   3     1365.97     1273.79     73.80 o
   3   9   3       60.73       -6.60     49.49 o
   5   9   3      625.53      692.40    107.71 o
   7   9   3      143.30      183.13    105.40 o
  -6  10   3       55.94        8.89    107.47 o
  -4  10   3      636.99      617.92    160.16 o
  -2  10   3      721.30      753.67     73.33 o
   0  10   3      131.78      228.45     52.86 o
   2  10   3      110.94      171.20     54.67 o
   4  10   3     1125.79     1156.44    120.79 o
   6  10   3       17.73      108.39     97.23 o
  -7  11   3        9.20       50.75    124.22 o
  -5  11   3       63.63      147.68    100.89 o
  -3  11   3      180.81      166.17     79.65 o
  -1  11   3      867.85      794.82     88.96 o
   1  11   3      275.42      367.03     81.02 o
   3  11   3     5302.08     6329.29    228.47 o
   5  11   3       93.51      -27.81     92.74 o
  -6  12   3       11.42      -33.30    120.52 o
  -4  12   3      474.24      589.87    197.10 o
  -2  12   3      167.48       92.15     87.19 o
   0  12   3       65.12       11.47     88.54 o
   2  12   3     1617.49     1474.71    128.65 o
   4  12   3      221.22      236.74    103.62 o
   6  12   3        4.01       56.21    122.27 o
  -5  13   3        3.72       83.37    130.88 o
  -3  13   3      302.79      356.55    110.28 o
  -1  13   3      237.88      159.68    100.65 o
   1  13   3      166.47      244.10    113.44 o
   3  13   3      194.93      140.35    147.36 o
   5  13   3       52.91      -33.90    134.85 o
  -2  14   3      491.18      465.76    157.68 o
   0  14   3       41.12      105.55    110.43 o
   2  14   3       59.90     -204.59    235.58 o
  -1  15   3      598.28      515.57    200.83 o
 -10   0   4        5.26     -131.25    131.25 o
  -8   0   4     1545.52     1509.78    190.48 o
  -6   0   4     5140.40     5716.41    168.35 o
  -4   0   4     1080.98     1144.36     76.18 o
  -2   0   4    27564.39    27917.77    543.49 o
   0   0   4     1264.00     1235.69     87.88 o
   2   0   4     1648.75     1565.32     71.16 o
   4   0   4     8303.47     7753.01    179.07 o
   6   0   4     5127.67     4878.89    194.41 o
   8   0   4      434.57      252.47     99.77 o
  10   0   4      776.43      551.80    142.02 o
  -9   1   4      199.72      158.03    152.95 o
  -7   1   4       34.87      -18.30     55.40 o
  -5   1   4     1757.93     1931.57     68.16 o
  -3   1   4      968.82     1051.81     45.25 o
  -1   1   4     4631.86     4822.41     96.20 o
   1   1   4      727.16      717.62     33.35 o
   3   1   4     5925.62     5562.16    114.23 o
   5   1   4     1240.10     1377.59     69.57 o
   7   1   4     1042.65      967.28     82.13 o
   9   1   4        8.87       52.57     70.13 o
 -10   2   4      158.76      199.71    113.47 o
  -8   2   4     1473.97     1360.38    159.32 o
  -6   2   4     1392.76     1445.87     78.20 o
  -4   2   4     5917.56     6054.84    111.51 o
  -2   2   4     8407.24     8193.47    127.27 o
   0   2   4    30169.54    29489.28    403.32 o
   2   2   4      485.89      541.61     47.79 o
   4   2   4     9989.78     9792.78    201.98 o
   6   2   4     1899.95     2078.00    119.55 o
   8   2   4      214.40      177.14     71.55 o
  10   2   4      130.18      178.37    114.06 o
  -9   3   4      487.09      457.89    112.03 o
  -7   3   4       52.09       59.42     52.79 o
  -5   3   4     1483.78     1537.53     66.83 o
  -3   3   4    15286.48    15155.08    241.09 o
  -1   3   4     4249.23     4443.12    163.30 o
   1   3   4   149919.72   146590.63   2051.68 o
   3   3   4     8787.43     8444.00    176.44 o
   5   3   4     5831.20     5666.06    195.50 o
   7   3   4     1756.78     1761.91    125.67 o
   9   3   4       59.10        5.15     94.67 o
 -10   4   4      252.00      409.53    159.15 o
  -8   4   4       16.71        1.25     94.74 o
  -6   4   4      626.96      656.45     78.61 o
  -4   4   4    11995.53    12070.97    214.31 o
  -2   4   4       55.43       51.87     21.92 o
   0   4   4     3706.25     3665.59    148.02 o
   2   4   4    22822.54    21977.74    329.00 o
   4   4   4      119.60      181.54     38.62 o
   6   4   4     2494.90     2440.28    131.77 o
   8   4   4      468.48      431.90    172.05 o
  -9   5   4       79.57      211.44    132.72 o
  -7   5   4      536.12      654.25    139.72 o
  -5   5   4      473.08      444.98     57.55 o
  -3   5   4     2163.28     2176.77     82.49 o
  -1   5   4      689.16      678.51     43.44 o
   1   5   4      334.48      368.55     34.43 o
   3   5   4     2519.20     2818.40     81.80 o
   5   5   4     1939.28     1995.38    170.49 o
   7   5   4      290.51      403.17    107.15 o
   9   5   4        5.56      -66.45    125.14 o
  -8   6   4      189.65      408.86    111.79 o
  -6   6   4       37.46       48.56     91.08 o
  -4   6   4      677.87      531.91     77.38 o
  -2   6   4    10611.82    10983.98    221.17 o
   0   6   4     4875.63     4802.87    102.16 o
   2   6   4     3962.80     3997.97    105.81 o
   4   6   4       55.53       49.61     40.89 o
   6   6   4      206.38      202.83     76.42 o
   8   6   4      305.80      344.87    208.94 o
  -9   7   4      223.19      413.86    187.32 o
  -7   7   4      104.94      211.59     92.97 o
  -5   7   4      588.98      552.04     82.82 o
  -3   7   4     3104.11     3082.34    109.85 o
  -1   7   4    10484.87    10062.21    194.04 o
   1   7   4     2120.23     2350.11    100.21 o
   3   7   4      686.51      838.58    107.33 o
   5   7   4     2114.82     2945.72    253.95 o
   7   7   4       65.69       17.37     89.08 o
   9   7   4        1.59       -0.59    194.00 o
  -8   8   4      101.99       33.99    117.42 o
  -6   8   4      242.07      252.94     98.34 o
  -4   8   4       48.76       50.01     48.45 o
  -2   8   4     1051.37     1244.97     79.15 o
   0   8   4      944.12      974.92     86.16 o
   2   8   4       42.17       43.44     58.54 o
   4   8   4      374.43      248.66     77.32 o
   6   8   4       66.71       30.62     83.04 o
   8   8   4        2.03       -8.21    112.05 o
  -7   9   4      680.53      649.45    137.29 o
  -5   9   4      242.89      263.58     99.80 o
  -3   9   4       72.52       81.08     54.13 o
  -1   9   4     1798.91     1850.69    111.37 o
   1   9   4       43.98      116.43     40.11 o
   3   9   4     1376.31     1425.35    149.32 o
   5   9   4      769.84      908.08    116.91 o
   7   9   4        3.83       11.76     96.55 o
  -6  10   4      185.98      168.83    108.03 o
  -4  10   4      540.64      605.82     98.58 o
  -2  10   4     1112.78     1122.96     97.63 o
   0  10   4      297.77      264.28    103.98 o
   2  10   4     1688.60     1749.07    171.89 o
   4  10   4      797.09      830.20    108.10 o
   6  10   4      101.38      105.40     97.57 o
  -7  11   4      171.86      197.79    148.86 o
  -5  11   4      174.47      191.25    127.98 o
  -3  11   4      218.14      197.28     76.23 o
  -1  11   4       27.49       53.94     62.82 o
   1  11   4      759.62      849.45     98.81 o
   3  11   4     3598.84     3694.91    308.44 o
   5  11   4       20.69      -36.22     91.63 o
  -6  12   4        1.97      -48.57    119.45 o
  -4  12   4      289.52      200.06    117.97 o
  -2  12   4        6.80      -73.12     73.12 o
   0  12   4        1.10       78.97     92.65 o
   2  12   4      235.38      223.23    108.55 o
   4  12   4       98.22       21.96     96.12 o
   6  12   4        2.09      -74.44    127.43 o
  -5  13   4       57.53      -25.54    128.95 o
  -3  13   4      190.59      346.67    110.55 o
  -1  13   4       18.95      163.85    107.62 o
   1  13   4      632.10      421.58    122.98 o
   3  13   4       52.10       17.90    137.02 o
   5  13   4       34.88     -129.86    174.19 o
  -2  14   4       72.98      184.78    127.87 o
   0  14   4       99.69      -18.41    114.10 o
   2  14   4       90.02      -16.50    152.46 o
  -1  15   4       23.09       56.89    198.71 o
  -9   1   5      324.86      262.60     98.89 o
  -7   1   5      973.15     1031.76     91.14 o
  -5   1   5       58.80       71.95     27.37 o
  -3   1   5     4777.20     5148.45    105.56 o
  -1   1   5    26582.29    27341.75    380.13 o
   1   1   5     3184.57     3014.34     73.55 o
   3   1   5     6659.96     6726.62    143.50 o
   5   1   5     2310.96     2098.91     77.40 o
   7   1   5        2.70       70.32     50.18 o
   9   1   5      416.72      181.79     76.79 o
 -10   2   5      646.59      822.02    143.36 o
  -8   2   5       55.92      -64.46     75.11 o
  -6   2   5     2041.43     2095.64     78.07 o
  -4   2   5    11546.60    12173.59    182.51 o
  -2   2   5      807.39      930.71     38.59 o
   0   2   5     3559.54     3102.68     66.66 o
   2   2   5      164.13      132.82     23.33 o
   4   2   5      984.24     1032.00     62.29 o
   6   2   5      636.59      720.72     81.41 o
   8   2   5      597.53      465.48     86.19 o
  10   2   5      608.90      510.96    133.13 o
  -9   3   5       72.63      111.08     97.28 o
  -7   3   5     2661.30     2696.24    131.76 o
  -5   3   5     1259.01     1175.39     60.49 o
  -3   3   5     3716.76     3904.18    111.63 o
  -1   3   5     6937.41     6961.17    149.49 o
   1   3   5       24.25       96.25     19.46 o
   3   3   5       40.13       66.37     24.35 o
   5   3   5     6091.24     6191.69    163.64 o
   7   3   5     1907.04     1740.93    154.93 o
   9   3   5      112.53      114.06     99.13 o
 -10   4   5      275.86      198.30    180.68 o
  -8   4   5     2296.52     2391.25    192.64 o
  -6   4   5      180.75      162.15     58.11 o
  -4   4   5     3557.46     3243.78     92.51 o
  -2   4   5      160.14      146.51     27.79 o
   0   4   5    17078.07    16556.16    250.56 o
   2   4   5      943.68      810.39     44.45 o
   4   4   5      679.59      632.97     57.00 o
   6   4   5      768.62      745.15     80.78 o
   8   4   5      712.19      604.23    123.40 o
  -9   5   5      640.43      895.63    161.02 o
  -7   5   5      730.41      852.44    110.16 o
  -5   5   5     4779.19     4876.07    147.50 o
  -3   5   5      199.26      112.08     65.61 o
  -1   5   5      196.46      240.46     29.86 o
   1   5   5    11669.47    11555.61    197.10 o
   3   5   5      474.13      557.86     50.89 o
   5   5   5      337.59      373.66     58.70 o
   7   5   5     1234.11     1349.42    147.66 o
   9   5   5        3.79      -86.15    173.25 o
  -8   6   5     1933.16     2091.93    189.42 o
  -6   6   5      751.40      875.71    157.73 o
  -4   6   5       18.57       31.90     39.75 o
  -2   6   5      637.78      538.84     87.17 o
   0   6   5     2845.03     2833.61     80.61 o
   2   6   5    19382.03    19670.81    317.40 o
   4   6   5     3346.82     3236.02    181.46 o
   6   6   5        0.59       35.14     69.20 o
   8   6   5        0.37        7.39     95.84 o
  -9   7   5       53.84      221.89    183.39 o
  -7   7   5      140.38      174.56    102.60 o
  -5   7   5     2271.17     2348.06    119.14 o
  -3   7   5     2223.99     2328.45     97.86 o
  -1   7   5       82.94       91.60     34.94 o
   1   7   5     5226.03     5634.18    130.53 o
   3   7   5       14.48      137.63     62.31 o
   5   7   5      325.39      487.22     87.29 o
   7   7   5        2.21      -12.65     91.59 o
  -8   8   5     1406.64     1294.73    189.68 o
  -6   8   5      836.71      970.48    135.96 o
  -4   8   5      190.36      181.79     55.27 o
  -2   8   5    10860.34    10956.05    219.63 o
   0   8   5      795.41      951.52     80.44 o
   2   8   5        7.09        8.75     74.47 o
   4   8   5      185.07      188.12     75.87 o
   6   8   5      576.83      556.04    102.20 o
   8   8   5        3.57     -108.18    108.18 o
  -7   9   5        2.22       29.16    128.70 o
  -5   9   5     1566.17     1441.15    152.44 o
  -3   9   5      811.85      803.24     96.68 o
  -1   9   5      306.69      422.44     51.61 o
   1   9   5      578.07      632.80     59.54 o
   3   9   5        4.70       24.00     59.75 o
   5   9   5      122.92       92.74     82.80 o
   7   9   5       68.72       96.28     98.50 o
  -6  10   5       22.80      156.91    107.39 o
  -4  10   5      767.38      722.52    104.92 o
  -2  10   5      390.95      445.94     87.91 o
   0  10   5      215.99      301.57     63.61 o
   2  10   5      967.71      968.40     83.77 o
   4  10   5     1531.81     1567.18    210.14 o
   6  10   5      100.53        4.35     97.55 o
  -7  11   5        7.84      109.74    123.79 o
  -5  11   5      274.13      178.29    112.48 o
  -3  11   5      157.24      220.70     81.57 o
  -1  11   5        8.27        7.68     80.39 o
   1  11   5      547.54      785.75    124.65 o
   3  11   5       10.90       12.10     77.39 o
   5  11   5        7.22      -61.09     89.35 o
  -6  12   5       83.36       12.04    127.92 o
  -4  12   5      394.78      394.18    110.50 o
  -2  12   5        2.88      -39.22     73.04 o
   0  12   5        6.37        3.17     85.55 o
   2  12   5      170.37      238.38    111.00 o
   4  12   5       22.06      117.98    120.18 o
   6  12   5        0.68       62.72    156.77 o
  -5  13   5        0.17      -45.51    103.96 o
  -3  13   5       19.59       68.15     94.09 o
  -1  13   5       97.56      151.78    110.52 o
   1  13   5        6.38       70.50    159.12 o
   3  13   5        1.27       35.99    141.72 o
  -2  14   5       31.50       43.31    117.39 o
   0  14   5       61.18       94.60    125.75 o
   2  14   5        0.32      -61.05    154.87 o
 -10   0   6        3.55     -147.64    147.64 o
  -8   0   6     4167.83     4449.42    268.32 o
  -6   0   6      201.88      349.43     79.65 o
  -4   0   6     1033.41     1120.02     78.45 o
  -2   0   6    21380.90    22074.95    457.14 o
   0   0   6     5458.76     5348.67    131.24 o
   2   0   6       80.86       31.73     19.30 o
   4   0   6    13886.02    13184.34    329.85 o
   6   0   6      194.42      310.28     76.33 o
   8   0   6      123.16      170.61     94.91 o
  10   0   6      456.68      393.74    150.90 o
  -9   1   6      128.62       28.19     97.21 o
  -7   1   6     1285.98     1332.09     90.15 o
  -5   1   6     3362.15     3519.26     93.28 o
  -3   1   6     4345.99     4408.78     96.45 o
  -1   1   6     2367.26     2419.92     71.73 o
   1   1   6     1797.14     1777.29     43.82 o
   3   1   6       61.54       46.25     25.67 o
   5   1   6      199.93      167.06     37.69 o
   7   1   6     1314.10     1165.96     86.74 o
   9   1   6      109.25      156.39     83.07 o
 -10   2   6      191.50      286.00    121.28 o
  -8   2   6     3124.39     3021.02    172.42 o
  -6   2   6       11.85       32.24     35.75 o
  -4   2   6      733.42      727.85     41.32 o
  -2   2   6    12765.02    12545.15    158.03 o
   0   2   6     4555.95     4298.61     86.11 o
   2   2   6     1771.58     1702.04     60.40 o
   4   2   6     4244.39     4097.40    117.74 o
   6   2   6       73.61       69.75     49.38 o
   8   2   6       30.27      122.09     66.54 o
  -9   3   6      871.46      994.09    134.68 o
  -7   3   6      261.34      401.08     73.91 o
  -5   3   6     6695.13     6843.26    131.68 o
  -3   3   6     5574.21     5892.60    112.06 o
  -1   3   6      520.84      539.40     36.55 o
   1   3   6    63171.69    61767.04    822.83 o
   3   3   6     1534.57     1616.08     81.84 o
   5   3   6        2.80      -52.27     68.61 o
   7   3   6      980.12     1010.06    106.88 o
   9   3   6      239.65      234.79     96.46 o
  -8   4   6     5230.75     5912.62    267.04 o
  -6   4   6      542.15      577.64     83.61 o
  -4   4   6    13681.03    14307.29    274.40 o
  -2   4   6      608.98      634.17     61.16 o
   0   4   6      133.40      126.37     21.19 o
   2   4   6    26561.89    26944.17    396.13 o
   4   4   6      311.84      302.84     42.57 o
   6   4   6     2140.89     2402.07    136.61 o
   8   4   6      589.95      498.74    120.92 o
  -9   5   6      504.34      394.46    178.85 o
  -7   5   6     1476.37     1736.61    187.68 o
  -5   5   6     1015.63     1056.20     78.52 o
  -3   5   6     3210.21     3033.35     98.14 o
  -1   5   6      682.21      687.38     43.08 o
   1   5   6      129.14      277.42     59.87 o
   3   5   6     1061.18     1144.50     62.55 o
   5   5   6     1411.05     1434.88     90.23 o
   7   5   6      212.81      173.17     94.15 o
   9   5   6        9.13      -50.36    115.38 o
  -8   6   6      270.29      239.33    124.25 o
  -6   6   6     1235.04     1251.84    110.44 o
  -4   6   6      903.71      911.10     73.11 o
  -2   6   6       21.94       68.17     28.24 o
   0   6   6     2028.73     1903.81     70.12 o
   2   6   6    10456.31    10877.42    203.06 o
   4   6   6       38.07      127.90     65.37 o
   6   6   6      337.24      528.69    108.86 o
   8   6   6      447.27      374.21    122.63 o
  -9   7   6      110.78     -165.00    166.04 o
  -7   7   6      875.17      774.39    136.84 o
  -5   7   6      465.28      379.68     67.16 o
  -3   7   6      817.57      780.77     66.10 o
  -1   7   6     1905.98     1744.52     75.25 o
   1   7   6     1085.72     1140.24     62.37 o
   3   7   6        4.53      155.84    103.66 o
   5   7   6      213.36      158.66     76.72 o
   7   7   6       25.79      116.67    102.14 o
  -8   8   6      167.46       70.57    116.77 o
  -6   8   6       10.79       -5.30     80.69 o
  -4   8   6      942.97      987.28     97.92 o
  -2   8   6        0.21      176.88     47.62 o
   0   8   6      990.58     1019.36    102.89 o
   2   8   6      418.15      347.74     49.84 o
   4   8   6     2072.41     2165.70    178.77 o
   6   8   6      145.95      150.24     87.37 o
   8   8   6       11.92       55.64    116.86 o
  -7   9   6      660.48      620.57    159.34 o
  -5   9   6        0.20      116.76     80.27 o
  -3   9   6      125.49      152.44     71.84 o
  -1   9   6     2892.25     3016.81    178.37 o
   1   9   6       71.15      134.28     44.52 o
   3   9   6     3083.03     3371.09    153.04 o
   5   9   6     1280.87     1540.69    197.08 o
   7   9   6       41.07      144.43    121.54 o
  -6  10   6     1452.22     1269.69    296.09 o
  -4  10   6      422.93      603.96    157.90 o
  -2  10   6       86.64      121.82     64.55 o
   0  10   6     1031.92     1001.76    102.94 o
   2  10   6        6.07       51.85     52.20 o
   4  10   6     2163.29     2214.56    241.76 o
   6  10   6       72.26       89.49    102.99 o
  -7  11   6        0.46      -67.60    120.31 o
  -5  11   6      814.18      684.24    264.98 o
  -3  11   6       30.31      -16.19     69.06 o
  -1  11   6       21.12       -4.14     68.93 o
   1  11   6      771.72      845.98    129.45 o
   3  11   6       96.64       56.58    100.42 o
   5  11   6       38.54      -65.45     91.26 o
  -6  12   6       10.07      227.07    187.68 o
  -4  12   6       25.04       41.85     97.57 o
  -2  12   6       14.21       74.17     77.22 o
   0  12   6       42.23      151.45     99.67 o
   2  12   6      237.51      287.36    146.16 o
   4  12   6       49.10      375.09    160.44 o
  -5  13   6      119.85      230.58    119.80 o
  -3  13   6       53.41       88.90     94.97 o
  -1  13   6       64.75      169.93    111.34 o
   1  13   6      420.86      495.02    135.54 o
   3  13   6       30.93       99.73    152.04 o
  -2  14   6       86.25      134.94    121.46 o
   0  14   6       17.82       73.08    114.54 o
   2  14   6       38.41      108.80    153.13 o
  -9   1   7      153.11      151.51    100.87 o
  -7   1   7      247.69      260.73     55.90 o
  -5   1   7       13.94      -20.43     26.25 o
  -3   1   7    17165.21    18343.56    281.06 o
  -1   1   7    19808.79    19245.94    308.21 o
   1   1   7     4793.50     4620.79     81.79 o
   3   1   7     9712.19     8594.53    247.12 o
   5   1   7      414.69      333.25     48.31 o
   7   1   7        8.49      -36.08     51.55 o
   9   1   7      222.59      315.31     98.48 o
 -10   2   7      368.99      475.82    128.52 o
  -8   2   7      920.57     1158.24    126.11 o
  -6   2   7      236.30      242.31     46.62 o
  -4   2   7     5240.32     5316.73    112.14 o
  -2   2   7     1145.61     1174.44     42.04 o
   0   2   7     1115.29     1140.81     46.84 o
   2   2   7     8310.26     7734.31    123.50 o
   4   2   7     1345.82     1358.69     73.53 o
   6   2   7     1626.29     1640.84    101.40 o
   8   2   7      735.17      726.87     93.65 o
  -9   3   7       44.11       91.98     95.12 o
  -7   3   7      278.07      253.20     71.94 o
  -5   3   7     3759.66     3848.15     94.49 o
  -3   3   7     2542.00     2645.85     69.50 o
  -1   3   7      107.28      107.28     22.54 o
   1   3   7     1325.25     1250.51     54.70 o
   3   3   7        6.66       27.61     34.24 o
   5   3   7       16.22       -5.99     36.12 o
   7   3   7     1721.15     1788.55    164.28 o
   9   3   7      215.74      254.75    108.75 o
  -8   4   7     1126.04     1188.25    128.01 o
  -6   4   7     1678.34     1887.65    121.32 o
  -4   4   7      588.39      732.13     59.39 o
  -2   4   7      692.38      689.31     41.04 o
   0   4   7     1961.99     1846.47     76.14 o
   2   4   7     6517.15     6568.93    202.11 o
   4   4   7       32.90       84.63     67.58 o
   6   4   7     1468.90     1607.82    118.67 o
   8   4   7      369.45      415.70    102.28 o
  -9   5   7       28.74      107.16    159.33 o
  -7   5   7       22.73       -9.71     71.39 o
  -5   5   7     3488.07     3474.49    124.60 o
  -3   5   7      243.99      265.13     40.41 o
  -1   5   7     5662.11     5317.70    115.79 o
   1   5   7    46893.85    48047.15    666.30 o
   3   5   7     4995.67     5215.53    123.74 o
   5   5   7      118.25      135.52     51.09 o
   7   5   7     2547.46     2535.50    186.72 o
   9   5   7        1.80       57.61    104.31 o
  -8   6   7      182.82      165.25    120.05 o
  -6   6   7      227.62       90.40     87.16 o
  -4   6   7     2218.86     2323.99    100.44 o
  -2   6   7     7412.33     7572.06    155.93 o
   0   6   7       40.86       -6.61     28.47 o
   2   6   7    20079.77    20569.92    359.49 o
   4   6   7     1396.26     1409.24    100.26 o
   6   6   7      921.39      805.20    101.90 o
   8   6   7       22.39      -97.28     97.28 o
  -9   7   7        2.47       76.80    170.25 o
  -7   7   7        9.77       48.67    101.65 o
  -5   7   7      456.72      596.45     92.38 o
  -3   7   7       20.10       -0.89     37.16 o
  -1   7   7     1614.65     1837.14     86.23 o
   1   7   7      217.28      304.31     42.93 o
   3   7   7        8.24       76.36     41.26 o
   5   7   7      277.11      271.66     95.81 o
   7   7   7       10.55       74.30     95.96 o
  -8   8   7     1317.09     1283.21    187.09 o
  -6   8   7       95.33       73.93     90.15 o
  -4   8   7      120.15      -14.86     84.66 o
  -2   8   7     7552.81     7766.90    200.83 o
   0   8   7     1230.17     1250.61    226.76 o
   2   8   7      251.57      181.26     53.30 o
   4   8   7    19287.76    22312.23    488.24 o
   6   8   7        6.41      -29.83     83.38 o
   8   8   7      426.61      658.11    188.59 o
  -7   9   7       10.46      -27.97    102.98 o
  -5   9   7      172.18      189.32     95.60 o
  -3   9   7      562.10      646.50     81.49 o
  -1   9   7     3335.33     3156.55    140.70 o
   1   9   7     2026.59     2045.28    127.03 o
   3   9   7     3943.40     4227.78    172.06 o
   5   9   7      515.76      518.37    101.09 o
   7   9   7      205.12      284.63    155.81 o
  -6  10   7       90.66       74.91    108.29 o
  -4  10   7      393.87      392.20     89.86 o
  -2  10   7      273.03      244.37     70.36 o
   0  10   7      428.57      301.50     80.44 o
   2  10   7       67.59      -80.83     80.83 o
   4  10   7        3.47       95.59     82.32 o
   6  10   7       65.30      140.43    106.29 o
  -5  11   7      803.74      881.05    149.73 o
  -3  11   7        9.94      136.67     75.06 o
  -1  11   7      144.98      163.83     80.82 o
   1  11   7     1306.85     1087.77    137.57 o
   3  11   7       46.59      -48.54    116.57 o
   5  11   7      211.58      191.24    105.62 o
  -6  12   7      289.84      245.52    144.08 o
  -4  12   7       48.23        3.57     82.95 o
  -2  12   7       11.15      120.46     79.01 o
   0  12   7      501.38      348.34    115.14 o
   2  12   7      319.25      527.17    160.76 o
   4  12   7      182.60      233.25    175.95 o
  -5  13   7      124.08       89.53    124.86 o
  -3  13   7       52.05       18.44     89.57 o
  -1  13   7      103.02       58.72    101.97 o
   1  13   7       40.52       36.49    114.32 o
   3  13   7       96.69       96.99    141.70 o
  -2  14   7        2.38      -72.78    113.77 o
   0  14   7      239.75      297.60    135.31 o
   2  14   7       23.30       62.82    154.82 o
 -10   0   8       79.84      131.43    168.64 o
  -8   0   8     1961.15     2164.19    212.46 o
  -6   0   8     1049.87     1118.05    101.69 o
  -4   0   8        6.41       10.78     32.29 o
  -2   0   8    54562.36    55646.97    923.46 o
   0   0   8    15325.39    15566.19    327.28 o
   2   0   8      185.99       89.45     30.30 o
   4   0   8    15049.71    14150.70    354.05 o
   6   0   8        1.40        0.74     58.42 o
   8   0   8     1563.15     1340.41    192.21 o
  -9   1   8      100.46       94.58     96.90 o
  -7   1   8     3272.76     3456.42    131.90 o
  -5   1   8     5539.52     5410.09    131.89 o
  -3   1   8     1125.91     1261.99     90.27 o
  -1   1   8       82.18       96.20     15.79 o
   1   1   8      147.25      149.95     20.57 o
   3   1   8      501.55      473.05     39.10 o
   5   1   8      762.32      790.00     68.96 o
   7   1   8     1237.66     1108.06     97.50 o
   9   1   8       13.29       14.52     77.37 o
 -10   2   8       50.35      127.43    131.14 o
  -8   2   8     2670.96     2737.56    191.62 o
  -6   2   8      417.96      382.11     46.95 o
  -4   2   8       97.11       84.63     26.99 o
  -2   2   8     8454.71     8435.91    137.21 o
   0   2   8     2484.72     2534.88     72.57 o
   2   2   8       27.53       52.99     19.74 o
   4   2   8     4244.90     4128.89    110.02 o
   6   2   8      756.77      700.69     80.00 o
   8   2   8       10.61      -66.04     66.04 o
  -9   3   8       11.89      112.06     96.04 o
  -7   3   8     1999.87     2227.82    125.53 o
  -5   3   8     5336.05     5317.10    123.33 o
  -3   3   8     1442.39     1468.65     54.01 o
  -1   3   8     2195.90     1976.21     73.05 o
   1   3   8    33350.78    32955.86    428.26 o
   3   3   8       40.06       45.25     25.51 o
   5   3   8      221.27      228.98     50.17 o
   7   3   8      932.99     1015.64     98.11 o
   9   3   8        2.14      -17.01     93.01 o
  -8   4   8        8.06      125.84     86.35 o
  -6   4   8     1309.31     1400.48     94.75 o
  -4   4   8      530.24      632.78     52.50 o
  -2   4   8       38.12       70.84     21.55 o
   0   4   8    17574.79    17272.68    322.38 o
   2   4   8     3951.44     3811.71    114.77 o
   4   4   8     1732.19     1717.97     87.83 o
   6   4   8      170.53      240.42     74.26 o
   8   4   8      429.50      371.68    105.95 o
  -9   5   8      194.28       94.77    355.93 o
  -7   5   8      325.25      181.03    102.30 o
  -5   5   8     2977.28     3156.09    121.77 o
  -3   5   8      692.51      712.22     78.39 o
  -1   5   8      465.34      464.36     51.70 o
   1   5   8      785.83     1343.79    108.35 o
   3   5   8      379.36      377.30     39.71 o
   5   5   8      207.13      228.97     57.34 o
   7   5   8     1195.22     1127.64    142.23 o
   9   5   8       59.39       53.06    110.46 o
  -8   6   8       76.33       79.93    113.24 o
  -6   6   8     1326.95     1161.99    138.55 o
  -4   6   8     3759.91     3727.44    123.43 o
  -2   6   8      388.94      460.94     43.37 o
   0   6   8       99.48      273.50     50.49 o
   2   6   8     3326.02     3800.89    105.23 o
   4   6   8      298.85      302.44     55.98 o
   6   6   8     2964.03     3535.84    205.09 o
   8   6   8      118.55      120.54    117.51 o
  -9   7   8      129.19       12.43    172.16 o
  -7   7   8      675.39      446.12    128.08 o
  -5   7   8        0.94       -4.48     59.80 o
  -3   7   8     4407.71     4348.58    158.20 o
  -1   7   8     2560.64     3242.12    253.12 o
   1   7   8      113.72      131.57     41.24 o
   3   7   8     4220.12     4630.26    145.12 o
   5   7   8      179.09      230.62     82.31 o
   7   7   8      151.95      230.77    103.86 o
  -8   8   8        3.91      198.07    134.52 o
  -6   8   8        8.52      -68.91     81.93 o
  -4   8   8      243.93      278.42     72.30 o
  -2   8   8      376.85      529.51     68.12 o
   0   8   8      106.96      202.06     84.49 o
   2   8   8       73.58      103.14     44.43 o
   4   8   8      520.64      692.65     98.55 o
   6   8   8       83.86      113.71     84.64 o
   8   8   8      325.01      305.27    134.01 o
  -7   9   8      271.27      443.33    126.09 o
  -5   9   8      175.37       70.05     78.21 o
  -3   9   8      880.92      866.54     90.15 o
  -1   9   8     5191.25     5404.21    236.01 o
   1   9   8      162.32      255.15     80.38 o
   3   9   8     3043.36     3965.49    220.10 o
   5   9   8        2.06      102.42     84.77 o
   7   9   8       65.73       -7.24    111.93 o
  -6  10   8        9.91      -40.51     93.81 o
  -4  10   8      307.08      306.50     77.43 o
  -2  10   8     1154.58     1077.23    100.80 o
   0  10   8      611.84      714.94    170.92 o
   2  10   8     2507.77     2816.12    463.52 o
   4  10   8      117.16      153.91     84.90 o
   6  10   8      533.46      594.00    140.02 o
  -5  11   8      293.35      394.50    112.96 o
  -3  11   8        0.15      -36.13     67.13 o
  -1  11   8      771.61      717.54    106.37 o
   1  11   8      420.31      314.44    138.05 o
   3  11   8       18.07     -105.02    109.92 o
   5  11   8        9.36      148.67    122.43 o
  -6  12   8       70.50      106.23    134.93 o
  -4  12   8       53.63       35.76     83.79 o
  -2  12   8        3.32       21.77    109.37 o
   0  12   8      421.28      300.26    114.36 o
   2  12   8       46.43       28.07    174.48 o
   4  12   8        3.33      -13.88    139.42 o
  -3  13   8        1.55       24.61     92.64 o
  -1  13   8      203.88      127.32    114.28 o
   1  13   8      427.13      506.45    139.18 o
   3  13   8        2.20       67.98    189.78 o
  -2  14   8      111.59      159.10    128.80 o
   0  14   8        4.72      -63.11    120.65 o
   2  14   8       11.08      112.78    159.92 o
  -9   1   9      960.87     1030.14    134.01 o
  -7   1   9     7384.57     7658.85    174.11 o
  -5   1   9      194.03      217.80     37.78 o
  -3   1   9    36413.05    37926.68    497.19 o
  -1   1   9        4.29       32.16     15.74 o
   1   1   9      104.29      136.19     29.56 o
   3   1   9     9037.09     8548.74    174.96 o
   5   1   9      412.14      536.17     74.06 o
   7   1   9       69.18      180.37     66.43 o
   9   1   9      588.93      453.80     98.78 o
 -10   2   9      699.20      610.84    161.82 o
  -8   2   9     3689.40     3623.73    183.28 o
  -6   2   9     1694.62     1777.96     83.03 o
  -4   2   9     3955.52     3963.51    102.64 o
  -2   2   9     8773.33     8726.31    142.37 o
   0   2   9     1344.58     1238.03     53.48 o
   2   2   9     5634.43     5360.62    102.11 o
   4   2   9      576.54      524.60     48.80 o
   6   2   9     2630.81     2764.10    180.31 o
   8   2   9      467.33      427.77    119.29 o
  -9   3   9      493.42      449.64    136.10 o
  -7   3   9     2810.55     3118.03    130.91 o
  -5   3   9      734.68      741.00     61.22 o
  -3   3   9      527.04      715.72     45.48 o
  -1   3   9      129.89      176.18     27.19 o
   1   3   9     2351.35     2272.14     60.35 o
   3   3   9     1777.44     1874.92     76.81 o
   5   3   9     1258.85     1263.29     90.60 o
   7   3   9      120.19      119.08     68.68 o
   9   3   9      114.23       83.27     90.24 o
  -8   4   9        2.15      -29.35    114.92 o
  -6   4   9     2913.19     3042.23    112.42 o
  -4   4   9     1822.78     2029.89     81.80 o
  -2   4   9       78.38       92.89     27.80 o
   0   4   9      259.09      226.60     28.80 o
   2   4   9     4934.13     4803.73    119.08 o
   4   4   9       58.26       50.14     42.59 o
   6   4   9      519.03      593.05     92.92 o
   8   4   9        1.11      -75.78     75.78 o
  -9   5   9       15.65        4.69    153.96 o
  -7   5   9     1275.66     1016.52    142.81 o
  -5   5   9     5233.20     5112.07    158.61 o
  -3   5   9     2652.12     2692.11     94.23 o
  -1   5   9     4878.77     4862.52    150.43 o
   1   5   9     1889.83     1653.70     62.27 o
   3   5   9        8.29       61.91     31.08 o
   5   5   9     2208.52     1868.75    131.02 o
   7   5   9     1244.50     1307.73    307.63 o
   9   5   9        3.09      -54.76    100.66 o
  -8   6   9      826.00      842.90    158.35 o
  -6   6   9      604.58      530.41    135.98 o
  -4   6   9      496.15      421.53     73.30 o
  -2   6   9     6471.57     6014.84    162.42 o
   0   6   9     6543.24     6968.84    159.42 o
   2   6   9     4589.05     4514.03    123.59 o
   4   6   9       22.40       33.50     47.46 o
   6   6   9     1298.61     1579.22    133.48 o
   8   6   9      109.61       94.96    106.34 o
  -9   7   9       36.52       53.68    183.91 o
  -7   7   9        5.54      -33.10     96.62 o
  -5   7   9     1260.76     1118.51    109.82 o
  -3   7   9       61.47      152.98     50.70 o
  -1   7   9       60.85       23.74     48.84 o
   1   7   9     4283.57     4507.78    116.71 o
   3   7   9     4203.83     4342.96    193.38 o
   5   7   9     3719.89     4069.21    179.01 o
   7   7   9        0.44      -26.70     96.83 o
  -8   8   9      815.20     1011.11    183.66 o
  -6   8   9        1.75      -39.87     86.40 o
  -4   8   9     1163.78     1124.16    109.16 o
  -2   8   9     2037.40     1948.77    108.42 o
   0   8   9      217.16      100.51     77.61 o
   2   8   9       25.34      129.64     58.09 o
   4   8   9     1406.11     1683.45    173.08 o
   6   8   9      110.46      302.96    138.85 o
   8   8   9        1.48      -46.84    121.55 o
  -7   9   9       65.98      -40.32    138.96 o
  -5   9   9      473.09      562.13    100.13 o
  -3   9   9     1221.75     1210.22    102.46 o
  -1   9   9       41.50      141.42     65.24 o
   1   9   9      586.48      631.39     87.87 o
   3   9   9     3900.60     3831.40    177.83 o
   5   9   9        3.21       45.62     80.21 o
   7   9   9        6.19      -55.19    111.50 o
  -6  10   9      180.93      200.21    114.76 o
  -4  10   9       91.85      -10.29     68.47 o
  -2  10   9     1765.81     1895.85    120.86 o
   0  10   9      152.84      287.20    134.37 o
   2  10   9      882.67      970.11    168.66 o
   4  10   9      516.24      514.20    125.00 o
   6  10   9       95.93      101.09     99.58 o
  -5  11   9      689.51      698.27    156.00 o
  -3  11   9       73.43       88.75     72.04 o
  -1  11   9      815.45      847.69    138.99 o
   1  11   9      506.83      422.05    199.99 o
   3  11   9       49.08      -77.51    121.99 o
   5  11   9       37.14        1.82    114.54 o
  -4  12   9       30.31       35.31     84.19 o
  -2  12   9       35.69       81.75     87.93 o
   0  12   9      331.14      422.01    128.08 o
   2  12   9       60.04      153.46    150.84 o
   4  12   9       15.07      168.86    209.89 o
  -3  13   9       81.84      129.09     93.74 o
  -1  13   9        0.04       45.70    108.56 o
   1  13   9       94.67      125.28    124.84 o
   3  13   9       33.11       27.32    195.37 o
  -2  14   9       17.48       46.95    122.36 o
   0  14   9      155.77      330.39    131.15 o
   2  14   9       13.98       60.10    160.15 o
 -10   0  10      108.17      -16.94    167.83 o
  -8   0  10     5418.09     5018.11    408.20 o
  -6   0  10      571.78      561.28    114.03 o
  -4   0  10     9082.13     9257.37    253.01 o
  -2   0  10    47102.76    48947.42    944.87 o
   0   0  10     2402.11     2385.92    106.46 o
   2   0  10    14571.27    13241.60    305.88 o
   4   0  10    12834.99    12147.84    404.15 o
   6   0  10      104.24        0.58     62.42 o
   8   0  10     1665.66     1468.13    194.02 o
  -9   1  10       65.06        6.89    110.13 o
  -7   1  10     8943.21     9354.20    214.21 o
  -5   1  10      137.06      165.08     37.28 o
  -3   1  10    14670.45    16727.85    232.71 o
  -1   1  10      228.17      199.19     38.69 o
   1   1  10      317.93      287.61     29.20 o
   3   1  10     2216.20     2168.72     73.12 o
   5   1  10      408.52      403.98     59.33 o
   7   1  10     1123.89      776.09     91.30 o
   9   1  10        7.34      -40.70     81.49 o
 -10   2  10      465.48      602.00    283.84 o
  -8   2  10      194.54      198.10     93.55 o
  -6   2  10     2577.08     2875.83    107.74 o
  -4   2  10      185.36      185.96     33.93 o
  -2   2  10       71.23       45.74     20.00 o
   0   2  10     1091.30     1130.83     54.80 o
   2   2  10    15567.66    15955.93    233.75 o
   4   2  10     1835.10     1879.60     76.42 o
   6   2  10     1196.69     1419.92    285.22 o
   8   2  10      221.03      146.40     76.82 o
  -9   3  10      403.51      326.85    171.09 o
  -7   3  10      258.43      439.02    132.69 o
  -5   3  10     5379.40     5435.39    126.82 o
  -3   3  10      473.35      608.96     37.95 o
  -1   3  10     6011.46     5514.18    118.91 o
   1   3  10    12489.77    12477.13    176.27 o
   3   3  10      429.88      439.05     42.65 o
   5   3  10      447.66      462.31     66.74 o
   7   3  10      933.15      868.06     97.51 o
   9   3  10        4.61       34.42     89.92 o
  -8   4  10       20.81      320.40    232.72 o
  -6   4  10      519.85      659.59     70.66 o
  -4   4  10      513.54      477.10     57.90 o
  -2   4  10     1965.00     1967.71     77.90 o
   0   4  10     6759.04     5745.84    125.57 o
   2   4  10      793.84      790.08     48.97 o
   4   4  10       51.26      144.51     39.66 o
   6   4  10      174.11      213.60     71.12 o
   8   4  10       50.30       44.25     79.24 o
  -9   5  10      513.83      709.21    205.21 o
  -7   5  10       41.30      142.79    100.40 o
  -5   5  10      613.39      587.46     84.75 o
  -3   5  10     3075.46     3030.90    103.20 o
  -1   5  10      524.54      625.59     67.70 o
   1   5  10     6870.35     7273.84    147.82 o
   3   5  10     1690.19     1743.69     85.51 o
   5   5  10     8619.36     9143.32    263.71 o
   7   5  10       93.60      105.94     85.48 o
   9   5  10        2.13       10.95    107.33 o
  -8   6  10      215.29      150.39    126.48 o
  -6   6  10     1081.10     1091.12    111.72 o
  -4   6  10     1014.16     1292.06    107.28 o
  -2   6  10      321.19      351.13     66.47 o
   0   6  10     3488.34     3625.11     94.36 o
   2   6  10     5493.28     6038.17    141.43 o
   4   6  10     4802.07     5114.96    161.49 o
   6   6  10     1778.68     1923.84    145.19 o
   8   6  10       63.67      130.14    102.85 o
  -7   7  10      238.22       88.76    105.82 o
  -5   7  10      659.97      757.93    100.10 o
  -3   7  10     6488.36     6281.02    185.38 o
  -1   7  10      549.10      555.17     72.16 o
   1   7  10       49.82       67.51     34.04 o
   3   7  10     3739.27     3906.40    192.36 o
   5   7  10      900.86      814.89     93.26 o
   7   7  10      196.06      321.43    183.07 o
  -8   8  10        5.51     -125.15    125.15 o
  -6   8  10       61.75       12.62     95.16 o
  -4   8  10      136.70      190.57     64.88 o
  -2   8  10       52.18       25.61     49.07 o
   0   8  10       43.49      100.47     61.13 o
   2   8  10     1528.55     1564.32    110.54 o
   4   8  10     1005.63     1065.75     99.05 o
   6   8  10        2.64       54.11     81.42 o
   8   8  10      110.50      294.65    137.09 o
  -7   9  10      112.17      -29.52    113.02 o
  -5   9  10        1.35        3.68     71.49 o
  -3   9  10     1434.44     1748.61    125.69 o
  -1   9  10       33.27       59.42     63.50 o
   1   9  10      182.20      160.32     74.66 o
   3   9  10      573.28      388.65    137.49 o
   5   9  10      110.14       24.79     83.86 o
   7   9  10       55.49       73.32    119.50 o
  -6  10  10       59.78      -59.34     99.71 o
  -4  10  10       95.69       44.70     70.34 o
  -2  10  10      221.79      319.46     75.01 o
   0  10  10     1168.53     1100.70    111.83 o
   2  10  10       23.56      -38.66    105.04 o
   4  10  10       10.94      154.99    106.20 o
   6  10  10      124.81      189.60    123.52 o
  -5  11  10        2.05      -86.92     86.92 o
  -3  11  10      100.37       78.65     76.84 o
  -1  11  10      854.91      885.09    144.22 o
   1  11  10      215.73      320.29    112.01 o
   3  11  10      610.41      583.06    163.59 o
   5  11  10      346.97      364.82    134.56 o
  -4  12  10      413.06      391.83    102.54 o
  -2  12  10        3.59      166.47     92.07 o
   0  12  10       39.88      317.77    117.62 o
   2  12  10        0.37       33.05    133.44 o
   4  12  10       86.31       74.01    146.71 o
  -3  13  10        3.28      106.06     94.73 o
  -1  13  10       90.75      137.83    117.97 o
   1  13  10      336.93      256.06    174.33 o
   3  13  10       98.98       -2.67    158.86 o
  -2  14  10       98.91      202.15    131.17 o
   0  14  10        3.82       76.28    125.65 o
   2  14  10      116.69      242.49    178.72 o
  -9   1  11     1113.63     1006.85    157.51 o
  -7   1  11      399.72      409.32     66.88 o
  -5   1  11       18.84      -15.32     28.33 o
  -3   1  11      397.11      275.65     27.53 o
  -1   1  11       41.43       73.97     19.78 o
   1   1  11     6417.80     6563.37    128.23 o
   3   1  11     8018.29     7260.97    189.28 o
   5   1  11      467.01      432.73     66.64 o
   7   1  11      133.31      135.36     69.17 o
   9   1  11      896.09      824.62    131.17 o
 -10   2  11       98.55      263.63    270.89 o
  -8   2  11      340.00      490.79     80.40 o
  -6   2  11     3272.41     3216.44    114.94 o
  -4   2  11     1103.78     1140.17     54.33 o
  -2   2  11      185.78      131.16     26.21 o
   0   2  11     6063.80     5345.75    108.58 o
   2   2  11    13747.93    14933.01    224.57 o
   4   2  11     3444.91     3130.18     97.24 o
   6   2  11     2473.29     2510.26    131.06 o
   8   2  11      208.70      205.60     83.41 o
  -9   3  11        8.07      131.30    155.68 o
  -7   3  11      135.19      308.70     84.23 o
  -5   3  11      578.58      609.90     51.66 o
  -3   3  11    10377.94    10284.12    150.74 o
  -1   3  11     5217.54     5082.75    126.02 o
   1   3  11     4372.89     4812.11     90.08 o
   3   3  11      990.05      830.63     59.71 o
   5   3  11     2383.15     2340.90    116.88 o
   7   3  11      114.50       43.85     69.44 o
   9   3  11        0.90        9.35    131.59 o
  -8   4  11       79.24      124.13    140.24 o
  -6   4  11     2433.01     2614.78    132.60 o
  -4   4  11       45.77       26.44     31.41 o
  -2   4  11      710.03      833.99     77.61 o
   0   4  11    12934.68    12733.39    223.45 o
   2   4  11        0.98       16.30     24.66 o
   4   4  11     2072.92     2022.83    117.86 o
   6   4  11       62.84      161.20     66.91 o
   8   4  11        1.31      -75.82     75.82 o
  -9   5  11        3.49      -20.85    158.40 o
  -7   5  11     1373.78     1338.23    204.74 o
  -5   5  11     1852.86     1971.81    113.38 o
  -3   5  11      787.06      721.47     62.39 o
  -1   5  11     5316.32     5231.55    124.08 o
   1   5  11     2132.38     2216.91    107.32 o
   3   5  11       11.70      -38.16     38.16 o
   5   5  11     6433.79     7272.20    311.31 o
   7   5  11      356.67      475.82    127.90 o
  -8   6  11      349.60      288.92    130.90 o
  -6   6  11      687.60      628.15    101.95 o
  -4   6  11     2171.65     2356.10    120.06 o
  -2   6  11     3370.31     3176.85    116.93 o
   0   6  11      947.82     1094.08     69.10 o
   2   6  11     4908.98     5364.16    169.22 o
   4   6  11     2527.70     2645.83    121.94 o
   6   6  11       42.66       82.21     94.96 o
   8   6  11      657.11      900.69    135.53 o
  -7   7  11      304.53      306.31    117.00 o
  -5   7  11      228.68      281.85     82.13 o
  -3   7  11       20.20       64.19     51.49 o
  -1   7  11      584.41      567.37     76.55 o
   1   7  11       38.97      131.95     62.25 o
   3   7  11       20.77      100.51     49.35 o
   5   7  11        9.65      -59.43     62.75 o
   7   7  11      431.83      389.11    121.29 o
  -8   8  11      500.66      165.29    130.50 o
  -6   8  11        9.95      -90.82    111.61 o
  -4   8  11     2686.18     2675.24    138.77 o
  -2   8  11      540.14      522.81     70.83 o
   0   8  11      177.95      141.19     63.10 o
   2   8  11     3908.68     4188.90    145.42 o
   4   8  11     1675.54     1721.63    115.87 o
   6   8  11        5.59       59.24     95.43 o
  -7   9  11      241.09      156.35    128.79 o
  -5   9  11      890.59      892.04    104.81 o
  -3   9  11      835.47      941.86     94.90 o
  -1   9  11      102.17       59.45     71.46 o
   1   9  11       89.37        5.97     68.85 o
   3   9  11      616.51      724.58    109.80 o
   5   9  11      327.15      249.69     91.11 o
   7   9  11      712.25      502.68    147.40 o
  -6  10  11      161.26      261.12    104.72 o
  -4  10  11      151.00      110.38     72.34 o
  -2  10  11      120.72      171.64     77.66 o
   0  10  11      125.63      219.33     81.17 o
   2  10  11       10.08       29.68    122.60 o
   4  10  11       30.29      -44.06    101.57 o
   6  10  11      192.79      267.99    136.95 o
  -5  11  11      103.97      196.64    100.12 o
  -3  11  11       18.05       44.13     74.07 o
  -1  11  11     1150.52     1292.64    144.84 o
   1  11  11      922.39      895.79    120.30 o
   3  11  11        0.47      200.85    136.29 o
   5  11  11      394.88      380.63    142.84 o
  -4  12  11      209.41        8.94     86.52 o
  -2  12  11      209.15       72.93     91.36 o
   0  12  11     2438.82     2000.87    247.93 o
   2  12  11       36.13      -14.59    141.37 o
   4  12  11      480.45      269.13    163.97 o
  -3  13  11       75.09       94.23    109.81 o
  -1  13  11       53.61      200.02    121.87 o
   1  13  11       20.64       -2.55    150.64 o
   3  13  11      259.46      580.51    204.59 o
  -2  14  11        1.07       84.38    134.77 o
   0  14  11        2.80      -41.95    124.70 o
   2  14  11        3.28       49.82    226.56 o
 -10   0  12     1289.84     1723.43    372.50 o
  -8   0  12        4.88      -74.12     97.55 o
  -6   0  12     8561.89     8243.14    264.57 o
  -4   0  12     5927.09     5795.32    164.23 o
  -2   0  12    27551.02    28831.40    595.66 o
   0   0  12     3971.22     4135.00    136.44 o
   2   0  12    29768.26    28132.15    585.64 o
   4   0  12      564.58      443.55     96.21 o
   6   0  12      241.95        7.43     94.28 o
   8   0  12      554.24      410.71    288.74 o
  -9   1  12       95.33      161.79    153.58 o
  -7   1  12     7619.00     8155.48    199.36 o
  -5   1  12     2639.22     2676.30     94.54 o
  -3   1  12       23.77        5.83     21.79 o
  -1   1  12     3822.48     3656.63    118.31 o
   1   1  12     3474.59     3399.32    107.24 o
   3   1  12       77.78       69.00     28.05 o
   5   1  12     2357.54     2074.92    132.49 o
   7   1  12      484.39      380.17     86.64 o
   9   1  12      108.14      134.70    106.96 o
  -8   2  12      163.93      243.68     81.38 o
  -6   2  12    11479.59    11690.27    240.98 o
  -4   2  12     8129.66     7856.23    141.47 o
  -2   2  12        5.68      -25.34     25.34 o
   0   2  12        5.71       13.46     18.96 o
   2   2  12       14.74       86.99     31.83 o
   4   2  12        6.65      -27.24     44.71 o
   6   2  12     5748.58     5609.23    373.37 o
   8   2  12      845.41      728.40    104.54 o
  -9   3  12       91.70       47.39    148.71 o
  -7   3  12      635.43      758.87     91.22 o
  -5   3  12      361.61      472.54     53.28 o
  -3   3  12      128.44      120.44     22.82 o
  -1   3  12    12239.44    10744.04    216.01 o
   1   3  12     1337.61     1648.11     61.51 o
   3   3  12       55.88       37.63     31.85 o
   5   3  12      125.97      176.07     60.00 o
   7   3  12       37.87       29.64     83.70 o
   9   3  12       72.98       23.23    111.43 o
  -8   4  12      101.76      -98.65     98.65 o
  -6   4  12      380.00      326.13     72.33 o
  -4   4  12       90.27       82.46     38.02 o
  -2   4  12     4128.44     3787.91    109.79 o
   0   4  12     6227.53     6324.79    139.20 o
   2   4  12      858.30      934.76     70.23 o
   4   4  12     2967.33     3239.96    125.21 o
   6   4  12       22.31       76.98     65.61 o
   8   4  12       86.38      -17.42     86.70 o
  -9   5  12      344.90      262.48    204.73 o
  -7   5  12       96.64       22.56     97.61 o
  -5   5  12     1183.95     1279.92     98.62 o
  -3   5  12     1558.82     1624.27     84.24 o
   1   5  12      266.41      272.69     35.57 o
   3   5  12     2038.49     2007.64     99.12 o
   5   5  12     1035.48     1122.14     96.80 o
   7   5  12       75.72       55.75     78.60 o
  -8   6  12      459.19      298.27    132.61 o
  -6   6  12      642.46      627.01    111.47 o
  -4   6  12      578.17      567.13     75.98 o
  -2   6  12     1614.51     1650.66     95.00 o
   0   6  12     3397.82     3733.50    119.49 o
   2   6  12     1366.87     1382.71     72.29 o
   4   6  12      263.71      355.88     73.12 o
   6   6  12       30.86      126.64     83.36 o
   8   6  12        1.38      -45.00    101.05 o
  -7   7  12      293.77       87.69    109.44 o
  -5   7  12     1522.15     1402.68    112.43 o
  -3   7  12     4262.01     4160.48    159.91 o
  -1   7  12       85.58        9.82     48.70 o
   1   7  12      135.44       92.02     45.47 o
   3   7  12     4265.49     4617.94    153.09 o
   5   7  12      113.13      104.81     74.13 o
   7   7  12      241.66      525.70    145.09 o
  -8   8  12      100.56      108.57    130.12 o
  -6   8  12       47.27       79.31    126.76 o
  -4   8  12       95.42      124.12     65.07 o
  -2   8  12      705.00      701.91     90.12 o
   0   8  12        0.16       47.66     55.34 o
   2   8  12      570.11      627.11     83.30 o
   4   8  12      259.72      263.51     88.38 o
   6   8  12       32.90       42.22     99.11 o
  -7   9  12       20.30      -33.07    116.93 o
  -5   9  12      401.53      350.36     85.06 o
  -3   9  12       73.93       69.58     61.06 o
  -1   9  12       52.17      106.12     70.60 o
   1   9  12      687.57      639.45     96.10 o
   3   9  12       69.34      352.32     94.66 o
   5   9  12        3.57       89.54    108.08 o
   7   9  12      253.73      241.97    137.25 o
  -6  10  12      265.65      202.08    105.24 o
  -4  10  12       50.44      101.06     74.17 o
  -2  10  12      206.20      152.33     76.18 o
   0  10  12      683.51      691.57    106.60 o
   2  10  12      570.41      542.46    128.71 o
   4  10  12       47.58      -96.86    102.23 o
   6  10  12      208.32      201.86    139.25 o
  -5  11  12        1.34       10.23     82.13 o
  -3  11  12      106.42      183.77     80.38 o
  -1  11  12       76.41      145.96     87.73 o
   1  11  12        2.19       -4.45     87.01 o
   3  11  12      638.12      412.46    156.96 o
   5  11  12       23.38       96.57    133.84 o
  -4  12  12     1052.45      962.98    127.27 o
  -2  12  12       48.44      -56.66     85.82 o
   0  12  12     1051.61     1244.41    208.16 o
   2  12  12       14.83       50.22    153.62 o
   4  12  12     1281.68     1204.68    243.33 o
  -3  13  12       38.23      107.88    108.24 o
  -1  13  12      913.72      848.06    153.09 o
   1  13  12      110.69      278.84    167.68 o
   3  13  12      169.66       30.37    177.59 o
  -2  14  12        4.88       -8.43    193.21 o
   0  14  12       87.34      136.47    145.41 o
  -9   1  13     1441.84     1482.55    307.18 o
  -7   1  13      758.38      836.01     87.90 o
  -5   1  13     5492.46     5779.28    125.01 o
  -3   1  13    10384.02    10392.02    178.97 o
  -1   1  13     2296.92     2334.38     69.29 o
   1   1  13      150.56       98.28     26.29 o
   3   1  13     2323.45     2224.39     76.34 o
   5   1  13     1151.46     1201.92    109.82 o
   7   1  13      624.51      570.89    131.12 o
   9   1  13      316.44      198.35    111.25 o
  -8   2  13      209.04      288.22     94.14 o
  -6   2  13    12373.12    12704.39    256.43 o
  -4   2  13     1453.29     1549.94     66.86 o
  -2   2  13    27586.02    28027.34    466.30 o
   0   2  13     3236.87     2903.50     95.56 o
   2   2  13      174.44      221.61     34.13 o
   4   2  13     3243.37     3158.85    177.80 o
   6   2  13     2149.90     1842.69    135.25 o
   8   2  13      381.77      424.31     94.75 o
  -9   3  13       16.65      -21.71    148.17 o
  -7   3  13     2080.91     1906.47    125.60 o
  -5   3  13       26.05       50.59     44.91 o
  -3   3  13      840.72      822.84     61.53 o
  -1   3  13    10785.07     9918.95    208.11 o
   1   3  13     1060.25     1066.90     91.74 o
   3   3  13      189.34      199.83     42.66 o
   5   3  13        8.04       72.38     58.66 o
   7   3  13      111.52      125.72     98.88 o
   9   3  13        0.50      -94.63     94.63 o
  -8   4  13      382.47      278.39    116.63 o
  -6   4  13      281.27      320.55     72.39 o
  -4   4  13     1753.17     1695.20     88.49 o
  -2   4  13     3404.11     3020.54    110.13 o
   0   4  13     3735.70     3768.57    103.78 o
   2   4  13      134.58      181.41     32.07 o
   4   4  13       31.45       20.22     39.41 o
   6   4  13     2545.57     2432.77    139.69 o
   8   4  13       75.87       97.66     91.13 o
  -9   5  13      363.63      368.19    214.16 o
  -7   5  13     2419.68     2368.72    195.24 o
  -5   5  13     1224.01     1138.59     88.11 o
  -3   5  13      447.87      516.07     55.80 o
  -1   5  13     7850.37     7710.06    166.09 o
   1   5  13        7.03       33.22     31.99 o
   3   5  13      348.16      445.41     59.23 o
   5   5  13     3982.71     4485.87    201.24 o
   7   5  13       15.95       32.89     79.55 o
  -8   6  13       77.96       18.49    120.18 o
  -6   6  13       28.71      122.55     74.95 o
  -4   6  13     1997.61     1963.40    164.57 o
  -2   6  13     1728.28     1779.52    112.16 o
   0   6  13      211.52      218.30     69.53 o
   2   6  13     2424.17     2547.27     92.84 o
   4   6  13       94.93       82.71     55.41 o
   6   6  13      206.89      284.75     84.61 o
   8   6  13      165.23      233.13    108.28 o
  -7   7  13      574.79      419.76    126.55 o
  -5   7  13      172.52       92.48     66.14 o
  -3   7  13      134.08      144.87     59.17 o
  -1   7  13      637.90      724.65     87.91 o
   1   7  13        0.81      -19.74     43.76 o
   3   7  13      477.13      534.65    108.73 o
   5   7  13      160.38      278.34     82.13 o
   7   7  13       69.37      122.08     97.29 o
  -8   8  13       48.03      -44.74    127.71 o
  -6   8  13        3.45      -21.57     72.67 o
  -4   8  13     3337.99     3580.10    158.10 o
  -2   8  13       11.76       -5.59     57.83 o
   0   8  13      399.86      545.81    158.61 o
   2   8  13     5002.97     5611.60    201.82 o
   4   8  13       15.99      -67.10     82.48 o
   6   8  13        6.85        1.65    100.10 o
  -7   9  13      675.99      416.63    142.36 o
  -5   9  13      503.82      339.56     87.51 o
  -3   9  13       54.74       97.87     66.05 o
  -1   9  13      314.23      335.42     81.48 o
   1   9  13       19.67       70.00     73.49 o
   3   9  13     1124.88     1437.10    133.53 o
   5   9  13      400.63      427.67    131.80 o
   7   9  13       52.18       23.03    177.44 o
  -6  10  13      307.50      273.42    113.46 o
  -4  10  13      877.84      810.10    114.13 o
  -2  10  13       89.40      -38.38     75.09 o
   0  10  13      237.25      113.57     81.69 o
   2  10  13     1177.74     1218.20    154.29 o
   4  10  13      721.13      744.87    144.66 o
   6  10  13        4.29      -73.40    161.61 o
  -5  11  13      171.64      196.98     91.50 o
  -3  11  13       32.80      135.18     88.51 o
  -1  11  13      750.26      829.42    117.08 o
   1  11  13      507.89      374.61    126.65 o
   3  11  13      185.04      107.81    148.00 o
   5  11  13       83.88      273.26    147.23 o
  -4  12  13      730.78      710.85    114.83 o
  -2  12  13      269.62      165.75    105.81 o
   0  12  13      904.98      835.60    128.45 o
   2  12  13        9.26       23.69    146.12 o
   4  12  13      220.65      221.53    184.33 o
  -3  13  13      363.59      309.74    120.89 o
  -1  13  13       21.97      136.26    110.37 o
   1  13  13      125.97      362.43    172.98 o
   3  13  13       51.44      125.30    185.11 o
   0  14  13       58.23      -11.59    132.57 o
  -8   0  14     1033.53     1100.34    166.32 o
  -6   0  14       13.75       40.14     47.17 o
  -4   0  14    19815.30    19654.50    398.74 o
  -2   0  14     6483.75     6959.12    199.72 o
   0   0  14      431.96      554.82     60.57 o
   2   0  14    52897.25    51185.77   1011.29 o
   4   0  14      330.92      293.22     93.52 o
   6   0  14      613.35      597.70    153.39 o
   8   0  14     1425.80     1204.69    201.47 o
  -9   1  14       23.99       85.92    211.85 o
  -7   1  14     1736.74     1943.03    134.80 o
  -5   1  14      548.43      530.34     46.83 o
  -3   1  14       27.02       55.66     25.03 o
  -1   1  14      140.10       86.18     26.14 o
   1   1  14       10.76       85.34     31.65 o
   3   1  14     9854.45    10040.39    191.71 o
   5   1  14      280.87      157.50    124.46 o
   7   1  14      732.30      585.05    110.20 o
   9   1  14        7.55      -43.65    136.84 o
  -8   2  14      301.33      303.29     92.97 o
  -6   2  14       94.74       93.79     71.66 o
  -4   2  14     3782.51     3414.86     95.05 o
  -2   2  14     5876.84     6119.99    152.80 o
   0   2  14        0.47       84.31     41.23 o
   2   2  14      867.10      707.60     50.77 o
   4   2  14      130.00      100.85     57.77 o
   6   2  14      501.41      362.62     80.12 o
   8   2  14      929.82      866.10    133.36 o
  -9   3  14       23.66      -32.73    143.03 o
  -7   3  14     3577.54     3739.74    163.46 o
  -5   3  14      324.04      312.14     56.64 o
  -3   3  14     2519.90     2417.08     86.70 o
  -1   3  14    13236.69    12568.72    250.96 o
   1   3  14       54.70      116.12     50.00 o
   3   3  14      799.38      808.74     83.42 o
   5   3  14     8476.31     8750.99    395.50 o
   7   3  14      506.61      322.50     90.20 o
  -8   4  14       99.57       -3.38     89.82 o
  -6   4  14       46.16      177.78     78.93 o
  -4   4  14      142.06      216.59     45.17 o
  -2   4  14     5708.05     5665.80    136.81 o
   0   4  14     2805.82     2563.24     86.60 o
   2   4  14       43.89       25.04     29.65 o
   4   4  14     1586.22     1633.47     88.75 o
   6   4  14      864.09      802.71    101.91 o
   8   4  14        0.32       91.95    118.94 o
  -9   5  14      219.44      281.71    172.91 o
  -7   5  14     1072.39      981.03    143.15 o
  -5   5  14     2607.56     2759.34    125.54 o
  -3   5  14      515.13      522.59     58.46 o
  -1   5  14     1249.53     1304.25     69.00 o
   1   5  14        0.06      -19.20     51.16 o
   3   5  14        2.68      106.53     39.33 o
   5   5  14      446.62      356.70     79.79 o
   7   5  14       88.80      132.42    117.13 o
  -8   6  14      358.46      241.95    139.62 o
  -6   6  14     1731.03     1525.79    121.44 o
  -4   6  14      761.67      804.45     79.40 o
  -2   6  14     5633.70     5633.76    166.15 o
   0   6  14      827.24      914.46     79.94 o
   2   6  14      534.00      613.71    103.46 o
   4   6  14      754.56      921.39     89.33 o
   6   6  14      140.09      178.51     81.23 o
   8   6  14       54.80       47.74    113.10 o
  -7   7  14      138.34       86.19     95.36 o
  -5   7  14      972.99      843.02     95.58 o
  -3   7  14      853.80      801.60     88.55 o
  -1   7  14       17.54      110.10     60.39 o
   1   7  14     2628.77     2820.82    119.73 o
   3   7  14     1876.33     2336.59    242.10 o
   5   7  14       33.88      187.32     77.43 o
   7   7  14      191.55      273.01    113.34 o
  -8   8  14      105.04      110.94    119.91 o
  -6   8  14        7.55       44.52     75.63 o
  -4   8  14       84.19      181.10     71.11 o
  -2   8  14      178.44       92.64     65.72 o
   0   8  14      177.84      157.79     71.14 o
   2   8  14       33.96       18.19     62.99 o
   4   8  14       11.72       55.03     89.75 o
   6   8  14        2.98     -133.20    143.19 o
  -7   9  14      498.00      275.73    117.50 o
  -5   9  14      571.85      528.32     93.36 o
  -3   9  14       16.62       50.26     65.95 o
  -1   9  14       88.50      233.99     81.19 o
   1   9  14     1402.63     1211.85    118.97 o
   3   9  14      420.47      471.81    102.36 o
   5   9  14       74.56      183.66    119.77 o
  -6  10  14      140.56      105.76    103.53 o
  -4  10  14       25.89       59.54     79.00 o
  -2  10  14      323.49      222.63     85.48 o
   0  10  14      564.78      599.10    103.59 o
   2  10  14      455.33      212.02    114.98 o
   4  10  14       65.42      192.96    119.46 o
   6  10  14       37.83       72.85    167.55 o
  -5  11  14      100.27       33.36     88.87 o
  -3  11  14      189.25      120.21     90.32 o
  -1  11  14      300.36      398.01    102.47 o
   1  11  14       13.61       -0.04    111.43 o
   3  11  14      147.47      270.72    156.60 o
   5  11  14      194.27      634.58    220.86 o
  -4  12  14      230.95      345.30    106.03 o
  -2  12  14       22.46        8.07     94.53 o
   0  12  14        0.35      123.13    104.57 o
   2  12  14        2.27       70.44    152.23 o
   4  12  14        0.48      319.81    214.10 o
  -3  13  14       19.81      -86.38    176.98 o
  -1  13  14      158.64      426.78    197.51 o
   1  13  14        1.73       52.59    163.60 o
  -7   1  15       28.58      158.39     73.95 o
  -5   1  15     2170.91     2353.52     82.57 o
  -3   1  15      166.43      117.00     30.13 o
  -1   1  15      346.05      444.82     52.67 o
   1   1  15     6320.59     5837.93    131.35 o
   3   1  15     5032.05     5098.60    144.20 o
   5   1  15      903.19     1048.49    200.99 o
   7   1  15     2058.93     1788.54    152.70 o
  -8   2  15      417.64      374.96    160.14 o
  -6   2  15     3991.27     3912.46    215.35 o
  -4   2  15      243.69      238.36     41.52 o
  -2   2  15     1919.72     1752.85     99.78 o
   0   2  15     2446.62     2369.76     76.32 o
   2   2  15     3242.43     3457.18     98.79 o
   4   2  15     2329.62     2335.67    150.21 o
   6   2  15      974.44      850.72    116.55 o
   8   2  15      258.95      225.74    111.88 o
  -9   3  15        4.52      -66.32    112.02 o
  -7   3  15      114.23      178.73     73.46 o
  -5   3  15      578.52      488.16     64.68 o
  -3   3  15       50.96       97.13     32.45 o
  -1   3  15     8452.20     7955.99    185.47 o
   1   3  15     3167.46     3078.91     91.30 o
   3   3  15      926.15      947.75     72.88 o
   5   3  15     1289.03     1444.61    119.69 o
   7   3  15        1.33      -76.76     76.76 o
  -8   4  15      486.89      461.27    113.08 o
  -6   4  15      196.64      211.29     66.05 o
  -4   4  15       29.88       21.96     42.15 o
  -2   4  15     2925.06     2753.31     94.33 o
   0   4  15       83.01       91.17     32.60 o
   2   4  15        5.04       22.83     29.22 o
   4   4  15     1161.82     1198.60     80.95 o
   6   4  15      489.18      508.36     91.17 o
   8   4  15        2.18      -88.61     88.61 o
  -9   5  15        1.45      -16.95    160.08 o
  -7   5  15     3296.47     3198.69    151.56 o
  -5   5  15     4422.96     3929.06    141.78 o
  -3   5  15     2344.90     2411.65    108.59 o
  -1   5  15     3102.27     3014.12    105.70 o
   1   5  15      374.88      530.24     69.23 o
   3   5  15     1166.25     1315.81     94.70 o
   5   5  15     2830.56     3317.68    150.63 o
   7   5  15        0.82      -44.86     84.53 o
  -8   6  15        2.03      132.59    106.48 o
  -6   6  15       34.92       73.83     70.38 o
  -4   6  15     1191.27     1084.81     88.37 o
  -2   6  15      525.16      445.74     64.47 o
   0   6  15      161.15       76.66     42.01 o
   2   6  15      717.76      759.59     86.71 o
   4   6  15      276.69      318.60     80.75 o
   6   6  15       21.72      122.20     91.82 o
   8   6  15      178.35       23.97    172.81 o
  -7   7  15       10.65      -89.71     89.71 o
  -5   7  15      563.08      611.57     90.28 o
  -3   7  15      199.97      215.61     65.22 o
  -1   7  15      356.22      265.64     72.50 o
   1   7  15      112.27      110.91     52.39 o
   3   7  15      431.94      473.36     93.82 o
   5   7  15      137.84       89.14     89.58 o
   7   7  15       14.69      105.05    122.64 o
  -6   8  15      182.96       97.86     79.58 o
  -4   8  15     2916.26     3152.32    156.83 o
  -2   8  15       49.62      -61.27     61.27 o
   0   8  15      272.01      325.72    135.64 o
   2   8  15     3175.11     3359.89    165.59 o
   4   8  15      170.17      152.83     93.10 o
   6   8  15       73.31      107.59    148.58 o
  -7   9  15       20.91      -73.94    104.76 o
  -5   9  15       75.37      101.58     77.87 o
  -3   9  15     1566.10     1540.88    154.56 o
  -1   9  15     1123.98     1056.00    124.29 o
   1   9  15       77.55      168.24     83.34 o
   3   9  15      748.53      758.00    115.65 o
   5   9  15       83.43      134.17    115.08 o
  -6  10  15        6.38       63.45    102.79 o
  -4  10  15     2116.78     2130.50    206.48 o
  -2  10  15       69.43       38.51     80.43 o
   0  10  15       29.31      182.27     86.32 o
   2  10  15      602.15      606.89    141.69 o
   4  10  15      546.21      835.66    195.08 o
  -5  11  15        4.16       75.36     95.63 o
  -3  11  15     1835.27     1573.54    149.92 o
  -1  11  15       95.45      186.70     89.80 o
   1  11  15      255.08      308.62    121.78 o
   3  11  15       21.41      107.84    154.10 o
   5  11  15      323.53      412.27    201.72 o
  -4  12  15      127.14       47.22    101.12 o
  -2  12  15      454.90      470.33    112.01 o
   0  12  15       15.08      106.29    106.11 o
   2  12  15       14.39      176.38    160.84 o
   4  12  15       46.90       66.16    188.31 o
  -3  13  15        0.26     -105.88    105.88 o
  -1  13  15      340.24      433.21    124.49 o
   1  13  15        0.12       -3.36    188.02 o
  -8   0  16      521.68      915.85    238.72 o
  -6   0  16      810.13      987.77    115.44 o
  -4   0  16     7725.09     7464.15    233.82 o
  -2   0  16     2199.42     2074.99    108.37 o
   0   0  16     8360.79     7584.77    221.42 o
   2   0  16     1853.51     1553.43     98.17 o
   4   0  16      269.43      353.15    114.04 o
   6   0  16     1673.43     1183.66    311.50 o
   8   0  16       48.21      -64.65    142.90 o
  -7   1  16      459.52      525.59    122.14 o
  -5   1  16      153.88      135.50     39.55 o
  -3   1  16      164.63      124.85     31.32 o
  -1   1  16     2048.88     2085.71     71.78 o
   1   1  16      478.84      569.96     51.39 o
   3   1  16       44.40       41.42     39.13 o
   5   1  16     1914.84     1810.73    138.23 o
   7   1  16     4563.52     3788.27    304.67 o
  -8   2  16      633.09      750.69    106.94 o
  -6   2  16      530.39      362.54     71.57 o
  -4   2  16     3812.52     3368.97    110.62 o
  -2   2  16      891.92      817.21     83.88 o
   0   2  16      488.06      590.49     58.23 o
   2   2  16     3214.05     3255.39    100.18 o
   4   2  16     1711.78     1671.27    123.05 o
   6   2  16     2795.55     2612.75    167.78 o
   8   2  16      230.20      247.33    118.17 o
  -9   3  16      385.11      472.54    136.44 o
  -7   3  16      785.15      877.93     99.72 o
  -5   3  16     2024.06     2055.35    106.47 o
  -3   3  16      857.60      934.85     81.82 o
  -1   3  16    19731.98    19475.60    360.15 o
   1   3  16        5.45       23.11     34.59 o
   3   3  16     1318.58     1405.66     97.71 o
   5   3  16     2048.13     1852.27    120.80 o
   7   3  16       27.59       20.86     97.34 o
  -8   4  16     1147.55     1146.76    134.19 o
  -6   4  16     2688.67     2667.20    130.73 o
  -4   4  16     2703.18     2691.86    116.65 o
  -2   4  16    11639.71    11573.43    228.50 o
   0   4  16     2448.26     2619.34     92.35 o
   2   4  16       97.37       74.32     35.28 o
   4   4  16      392.77      353.50    115.34 o
   6   4  16      153.84      245.75     82.35 o
   8   4  16       45.19      -29.49     95.78 o
  -7   5  16      765.61      821.89     98.80 o
  -5   5  16     8173.52     7836.54    204.70 o
  -3   5  16      102.73       84.22     49.30 o
  -1   5  16     1813.43     2170.13    104.58 o
   1   5  16        4.64       20.02     43.38 o
   3   5  16      292.65      288.12     69.73 o
   5   5  16        3.19      -64.21     64.21 o
   7   5  16       91.73      150.78    106.00 o
  -8   6  16      697.15      779.70    208.57 o
  -6   6  16      352.35      390.11    132.64 o
  -4   6  16     1077.81      961.31     86.32 o
  -2   6  16      203.19      209.49     58.90 o
   0   6  16      198.31      215.36     50.39 o
   2   6  16      201.99      235.37     66.46 o
   4   6  16      506.32      692.63    107.91 o
   6   6  16      123.74      132.32     84.52 o
  -7   7  16      383.59      479.26    115.98 o
  -5   7  16     1226.31     1010.81    106.16 o
  -3   7  16      590.60      643.27     93.88 o
  -1   7  16      171.85      189.07     94.15 o
   1   7  16     3801.27     3877.89    143.78 o
   3   7  16       59.43      142.03     81.01 o
   5   7  16       24.02       72.00    121.14 o
   7   7  16      259.17      269.74    180.10 o
  -6   8  16      537.52      319.34     93.69 o
  -4   8  16        2.00      -16.39     68.34 o
  -2   8  16       38.43      -16.65     64.90 o
   0   8  16       44.54      132.99     73.34 o
   2   8  16      195.03      233.94     74.29 o
   4   8  16        0.05       96.25     89.82 o
   6   8  16       11.56     -171.73    171.73 o
  -7   9  16        3.80     -104.70    104.70 o
  -5   9  16      359.86      227.11     84.83 o
  -3   9  16     4146.65     3738.79    352.07 o
  -1   9  16      239.91      231.26     82.83 o
   1   9  16     3111.70     2770.41    242.76 o
   3   9  16      141.76      313.55    120.70 o
   5   9  16        2.59       94.70    119.12 o
  -6  10  16      480.85      379.34    115.88 o
  -4  10  16     2973.61     2907.02    170.86 o
  -2  10  16     1260.08     1210.99    223.22 o
   0  10  16      808.69      817.44    121.04 o
   2  10  16      211.93      194.97    119.66 o
   4  10  16      244.03      221.65    161.68 o
  -5  11  16      140.88      180.15     99.37 o
  -3  11  16     1640.64     1338.71    149.91 o
  -1  11  16      133.30      155.36    111.38 o
   1  11  16      166.64      -37.09    110.09 o
   3  11  16      209.01      410.43    174.13 o
  -4  12  16       20.34      -43.91    101.54 o
  -2  12  16       69.79      265.31    105.95 o
   0  12  16       47.86      103.38    108.80 o
   2  12  16       15.59      132.56    170.56 o
  -1  13  16      363.00      304.74    115.80 o
   1  13  16        4.98      -31.73    162.09 o
  -7   1  17       28.90      -42.14    111.65 o
  -5   1  17     2637.09     2900.34    112.24 o
  -3   1  17      817.89      947.62     69.89 o
  -1   1  17      604.42      628.52     47.57 o
   1   1  17     8142.11     7586.25    162.11 o
   3   1  17      479.71      498.45     68.70 o
   5   1  17       70.29       85.10     85.35 o
   7   1  17      157.51       99.66    161.78 o
  -8   2  17      576.61      767.30     98.51 o
  -6   2  17     1298.42     1206.00    101.43 o
  -4   2  17      367.56      357.78     69.52 o
  -2   2  17     2657.73     2387.35    118.91 o
   0   2  17     2925.43     3035.61     92.08 o
   2   2  17        4.03        0.18     32.22 o
   4   2  17     2132.62     2168.90    147.74 o
   6   2  17       37.76       91.72     90.69 o
   8   2  17      192.45       50.76    116.36 o
  -9   3  17        2.84      -87.82     95.11 o
  -7   3  17      885.16      902.19     95.50 o
  -5   3  17     1457.80     1309.99    100.35 o
  -3   3  17     1649.06     1651.89     99.87 o
  -1   3  17      187.98      388.81    162.13 o
   1   3  17     1349.76     1241.27    115.75 o
   3   3  17     4815.23     5273.77    223.83 o
   5   3  17      757.62      688.42    108.02 o
   7   3  17      108.27       78.80    105.64 o
  -8   4  17      518.81      528.05    109.91 o
  -6   4  17     1057.81      949.30     92.39 o
  -4   4  17      938.75      975.19     80.86 o
  -2   4  17     3853.26     4172.40    139.79 o
   0   4  17     1100.61     1145.89    108.46 o
   2   4  17        9.90       11.66     37.82 o
   4   4  17       75.40      116.38     61.37 o
   6   4  17        4.99        4.15     74.39 o
   8   4  17        4.62       17.57    111.96 o
  -7   5  17     1217.48     1049.15    107.92 o
  -5   5  17      256.85      260.86     65.57 o
  -3   5  17     3209.96     3146.95    140.31 o
  -1   5  17    10189.21    10210.18    241.69 o
   1   5  17      443.19      336.09     53.66 o
   3   5  17      326.41      473.98    120.84 o
   5   5  17     1143.59     1297.50    182.24 o
   7   5  17       33.77       84.22     93.13 o
  -8   6  17      164.31      235.32    113.63 o
  -6   6  17     3771.95     3594.37    156.76 o
  -4   6  17      309.79      339.46     66.58 o
  -2   6  17      221.85      282.79     62.88 o
   0   6  17     1316.57     1488.86     98.51 o
   2   6  17      181.56      216.19     71.06 o
   4   6  17      309.29      266.10     91.69 o
   6   6  17      911.74     1158.89    172.42 o
  -7   7  17       57.62       67.23    125.27 o
  -5   7  17       50.10      -39.58     80.18 o
  -3   7  17      253.80      276.38     79.24 o
  -1   7  17      149.51      165.67     84.15 o
   1   7  17        4.67       15.84     63.95 o
   3   7  17      756.53      739.10    108.88 o
   5   7  17       23.89      114.62    114.99 o
   7   7  17       10.79       -9.41    164.23 o
  -6   8  17      323.00      171.78     89.34 o
  -4   8  17     7553.13     7356.39    231.96 o
  -2   8  17     1180.02     1046.12    115.81 o
   0   8  17     2089.73     1798.88    132.97 o
   2   8  17     1576.86     1712.85    200.56 o
   4   8  17        3.54      -11.02    109.30 o
   6   8  17      302.49      218.96    337.68 o
  -7   9  17      137.93        8.91    112.10 o
  -5   9  17      300.94      221.88     87.32 o
  -3   9  17     1058.87     1151.82    130.50 o
  -1   9  17     1335.28     1175.92    124.20 o
   1   9  17     1053.30      995.47    145.61 o
   3   9  17      210.50      233.42    124.22 o
   5   9  17      111.28      239.98    132.29 o
  -6  10  17       25.80       44.56     90.42 o
  -4  10  17       77.43      -89.96     89.96 o
  -2  10  17      922.62      905.22    155.72 o
   0  10  17        0.13       35.98    104.84 o
   2  10  17        2.45       61.00    112.05 o
   4  10  17      116.84      362.19    180.27 o
  -5  11  17      112.29      144.31     97.33 o
  -3  11  17        1.90       64.84    101.42 o
  -1  11  17      265.85      246.03    103.27 o
   1  11  17      207.17       52.59    119.39 o
   3  11  17      309.71      310.22    168.53 o
  -4  12  17      293.40      174.98    120.31 o
  -2  12  17      224.50      298.91    104.54 o
   0  12  17       14.57       55.82    120.07 o
   2  12  17       16.76      110.56    165.61 o
  -1  13  17        0.39      -23.45    157.16 o
   1  13  17       80.73      -81.14    166.80 o
  -8   0  18      121.04      398.39    206.94 o
  -6   0  18     2273.55     2359.71    159.99 o
  -4   0  18     1388.30     1282.75    142.16 o
  -2   0  18       18.31        1.07     36.36 o
   0   0  18    12068.80    11673.46    310.83 o
   2   0  18      145.44       92.49     52.76 o
   4   0  18        1.30      -89.18     89.18 o
   6   0  18     3426.17     3732.88    630.94 o
   8   0  18      461.57      647.97    189.84 o
  -9   1  18       56.37       72.58    186.15 o
  -7   1  18       18.00      214.11    126.08 o
  -5   1  18      100.95      121.35     44.14 o
  -3   1  18       66.79      151.56     69.31 o
  -1   1  18     1737.30     1998.76     97.17 o
   1   1  18     1062.78     1120.36     67.38 o
   3   1  18      609.84      600.32     82.39 o
   5   1  18      840.29      773.01    113.52 o
   7   1  18       46.18       -4.91    101.57 o
  -8   2  18      287.61      207.50     88.36 o
  -6   2  18     4089.39     3945.35    155.82 o
  -4   2  18     1078.87     1023.75     79.17 o
  -2   2  18      387.33      456.39     60.01 o
   0   2  18     2442.38     2323.68    100.99 o
   2   2  18      422.73      423.57     48.39 o
   4   2  18       69.82      -62.80     71.02 o
   6   2  18      478.39      661.88    115.05 o
   8   2  18      321.19      -21.42    122.08 o
  -9   3  18      489.30      745.26    153.42 o
  -7   3  18      748.02      781.24     94.34 o
  -5   3  18      464.18      410.96     73.26 o
  -3   3  18     3991.95     4126.53    157.42 o
  -1   3  18     7250.49     7446.23    187.82 o
   1   3  18        5.05      -22.99     34.77 o
   3   3  18     6266.94     6340.08    180.97 o
   5   3  18      666.98      792.92    114.08 o
   7   3  18      286.17      156.88    113.28 o
  -8   4  18      279.01      146.95     92.33 o
  -6   4  18     1107.30     1069.15     99.33 o
  -4   4  18       28.37       39.89     53.46 o
  -2   4  18     3026.34     2891.94    135.51 o
   0   4  18       85.62       69.94     39.09 o
   2   4  18       70.68       68.73     80.41 o
   4   4  18     4573.03     5376.18    206.79 o
   6   4  18      166.25       26.96     93.60 o
  -7   5  18        0.25      -66.28     66.28 o
  -5   5  18     1617.58     1600.34    107.89 o
  -3   5  18      338.32      303.44     67.39 o
  -1   5  18      670.78      810.66    148.01 o
   1   5  18      816.14      788.74     67.18 o
   3   5  18        5.99       -8.72     64.82 o
   5   5  18       46.31      -70.15    108.59 o
   7   5  18      496.29      465.13    112.44 o
  -8   6  18      213.38       18.82    110.63 o
  -6   6  18       50.04       86.21     69.32 o
  -4   6  18      125.93      133.03     76.12 o
  -2   6  18      668.66      641.36     80.35 o
   0   6  18      201.14      259.85     60.28 o
   2   6  18      524.67      524.30     91.50 o
   4   6  18      418.21      492.56    104.92 o
   6   6  18       40.06      192.69    126.28 o
  -7   7  18      111.24      140.77    145.68 o
  -5   7  18        3.71        8.73     68.54 o
  -3   7  18     2914.34     2779.71    164.12 o
  -1   7  18      112.81      215.08     76.42 o
   1   7  18     1345.61     1336.54    121.28 o
   3   7  18       32.60       49.86     81.97 o
   5   7  18      246.24      526.28    147.16 o
  -6   8  18       12.11      -36.13     78.50 o
  -4   8  18     1644.89     1338.69    136.77 o
  -2   8  18     1508.33     1365.24    128.03 o
   0   8  18       32.67       58.32     75.61 o
   2   8  18       40.46      142.34    111.82 o
   4   8  18       99.09      238.59    107.67 o
   6   8  18        0.08      155.53    170.70 o
  -5   9  18     1051.27     1076.48    119.84 o
  -3   9  18      259.54      127.77     87.68 o
  -1   9  18      145.91      178.64     88.87 o
   1   9  18      228.74      160.95    117.41 o
   3   9  18       27.72       73.71    129.43 o
   5   9  18      174.05      277.12    173.38 o
  -6  10  18      115.60       89.31    100.20 o
  -4  10  18      243.05      215.50    102.43 o
  -2  10  18        4.06       95.96     87.97 o
   0  10  18        2.25        0.08     88.85 o
   2  10  18       19.15      128.18    126.18 o
   4  10  18      411.27      483.38    188.78 o
  -5  11  18       25.81       -0.23    101.21 o
  -3  11  18      186.45      286.43    116.91 o
  -1  11  18      150.04       80.56    132.54 o
   1  11  18      252.83      198.68    124.35 o
   3  11  18      139.14       81.58    161.80 o
  -2  12  18      184.41      161.67    111.13 o
   0  12  18        3.05       21.35    120.88 o
   2  12  18       62.66      183.51    170.12 o
  -9   1  19        1.12      203.81    191.64 o
  -7   1  19      877.26      908.42    132.96 o
  -5   1  19     3413.45     3678.80    161.24 o
  -3   1  19      129.79      110.27     44.59 o
  -1   1  19     5092.97     5134.96    150.03 o
   1   1  19     4386.31     4681.05    125.76 o
   3   1  19        9.63       36.10     64.24 o
   5   1  19      671.15      705.27    113.06 o
   7   1  19      167.75       41.60    110.78 o
  -8   2  19      207.79      267.78    104.08 o
  -6   2  19      539.77      600.41     86.13 o
  -4   2  19     1918.30     1903.99    150.65 o
  -2   2  19     1052.44     1020.58     74.92 o
   0   2  19     2527.70     2531.03    106.56 o
   2   2  19      218.57      266.33     45.59 o
   4   2  19      628.63      467.05     98.67 o
   6   2  19     1389.02     1287.57    145.50 o
   8   2  19       45.83      -71.32    119.86 o
  -7   3  19      253.09      123.51     70.07 o
  -5   3  19     1759.55     1755.46    130.39 o
  -3   3  19      925.03     1006.95    143.29 o
  -1   3  19      388.20      298.60     90.67 o
   1   3  19       55.94      143.13     45.54 o
   3   3  19      626.31      545.94    153.40 o
   5   3  19        6.39       59.53     86.43 o
   7   3  19     1267.39     1020.82    143.87 o
  -8   4  19      881.10      912.09    121.36 o
  -6   4  19      645.33      530.22     82.24 o
  -4   4  19      968.92     1119.09     99.08 o
  -2   4  19      674.61      706.89     83.17 o
   0   4  19       11.87       -5.66     36.38 o
   2   4  19      632.22      851.15    158.19 o
   4   4  19     1443.64     1359.48    174.24 o
   6   4  19       10.02       67.45    103.47 o
  -7   5  19       30.02      -12.91     72.26 o
  -5   5  19     1760.27     1931.53    117.52 o
  -3   5  19     2152.48     2129.52    123.23 o
  -1   5  19     1661.82     1690.35    146.81 o
   1   5  19       44.28       72.62     45.88 o
   3   5  19     2674.34     2992.58    227.02 o
   5   5  19       28.27      -95.53     95.53 o
   7   5  19      219.04      293.98    155.01 o
  -8   6  19        0.95     -104.28    104.28 o
  -6   6  19      241.18      162.07     75.15 o
  -4   6  19     2584.58     2562.06    142.71 o
  -2   6  19     9235.99     9210.97    272.69 o
   0   6  19     6750.76     7156.54    204.56 o
   2   6  19      293.82       48.51     76.54 o
   4   6  19       28.42       -4.70     82.94 o
   6   6  19      538.87      614.85    157.49 o
  -7   7  19       81.89       55.90     92.95 o
  -5   7  19      575.44      480.16     91.88 o
  -3   7  19     3368.70     3248.52    197.10 o
  -1   7  19      181.29      243.61     81.07 o
   1   7  19        6.53      104.43     91.39 o
   3   7  19      954.29      881.84    117.96 o
   5   7  19        8.40      111.38    121.39 o
  -6   8  19     2541.64     2625.02    166.89 o
  -4   8  19     1594.20     1247.45    133.19 o
  -2   8  19     2260.76     2097.25    187.18 o
   0   8  19      131.05      203.91     88.35 o
   2   8  19     2060.29     1891.15    185.46 o
   4   8  19        1.62       98.20    102.71 o
   6   8  19      475.03      673.28    206.02 o
  -5   9  19       72.50       71.09     86.96 o
  -3   9  19      568.32      427.29    104.78 o
  -1   9  19      465.83      374.42     94.97 o
   1   9  19       19.08      -72.58    106.14 o
   3   9  19       88.06      488.31    233.56 o
   5   9  19      121.28       26.53    172.45 o
  -4  10  19      173.23      119.54    102.28 o
  -2  10  19      220.84      117.74     97.29 o
   0  10  19      727.80      480.35    117.42 o
   2  10  19        0.00       52.50    128.83 o
   4  10  19       11.39       67.16    163.47 o
  -3  11  19      338.64      324.67    124.91 o
  -1  11  19      189.89       26.52    102.76 o
   1  11  19       13.12       28.02    143.52 o
   3  11  19      631.12      553.28    192.28 o
  -2  12  19      318.04      383.35    125.33 o
   0  12  19       70.84     -115.31    115.31 o
   2  12  19      177.06      201.89    177.57 o
  -8   0  20       15.27      204.20    204.79 o
  -6   0  20     3970.89     4408.02    383.29 o
  -4   0  20      143.69      100.31    139.96 o
  -2   0  20       97.10      108.79     58.02 o
   0   0  20     7908.86     7479.62    239.35 o
   2   0  20       22.97      -16.97     59.88 o
   4   0  20      417.28      379.25    136.05 o
   6   0  20     3869.65     3750.53    401.92 o
  -7   1  20      129.18      220.01    156.73 o
  -5   1  20       63.74       52.70     73.63 o
  -3   1  20     1491.21     1563.69     94.39 o
  -1   1  20     1689.15     1939.63     99.34 o
   1   1  20     1105.65     1105.51     90.37 o
   3   1  20      190.73       87.17     72.87 o
   5   1  20       14.97       42.77     93.32 o
   7   1  20      146.47       53.54    167.38 o
  -8   2  20       18.92      295.99    134.54 o
  -6   2  20     3875.30     3663.90    272.91 o
  -4   2  20        2.39      -13.15     50.49 o
  -2   2  20      196.01      233.32     49.87 o
   0   2  20     1277.94     1248.70     85.20 o
   2   2  20       33.56      170.15     60.01 o
   4   2  20      149.38      220.71     90.49 o
   6   2  20      806.61      925.65    149.01 o
  -7   3  20     1010.27     1074.54    105.25 o
  -5   3  20     2497.95     2105.45    142.75 o
  -3   3  20     6585.00     6737.46    216.96 o
  -1   3  20     1643.05     1873.05    107.59 o
   1   3  20      180.00      216.67     51.59 o
   3   3  20     2108.73     2503.34    142.71 o
   5   3  20       84.18      149.29    100.25 o
   7   3  20       43.14       32.27    121.49 o
  -8   4  20      156.47      176.39    118.57 o
  -6   4  20     1782.91     1550.03    119.14 o
  -4   4  20     1216.37     1148.57    104.46 o
  -2   4  20     3855.71     3830.57    217.95 o
   0   4  20        2.99      -39.47     69.37 o
   2   4  20     1332.15     1573.71    148.97 o
   4   4  20      481.43      467.22    122.31 o
   6   4  20       72.05      143.72    126.25 o
  -7   5  20       13.46      -51.41     72.97 o
  -5   5  20     1598.02     1628.30    125.48 o
  -3   5  20     3022.07     3035.75    157.00 o
  -1   5  20      911.25      961.10    117.20 o
   1   5  20      127.63      123.08     51.97 o
   3   5  20     1420.67     1434.39    128.24 o
   5   5  20      126.09      183.38    163.54 o
   7   5  20       22.49      -26.47    138.81 o
  -6   6  20        3.99        6.71     69.70 o
  -4   6  20     1139.29     1082.57    112.97 o
  -2   6  20     2352.66     2341.60    133.34 o
   0   6  20     1935.56     1961.57    163.20 o
   2   6  20     3510.85     3216.93    181.63 o
   4   6  20        1.26       46.17    109.33 o
   6   6  20        7.40      -44.75    123.55 o
  -7   7  20      296.02      187.39     98.47 o
  -5   7  20     1862.52     1932.02    140.70 o
  -3   7  20     2658.73     2336.88    140.97 o
  -1   7  20     4947.17     5085.53    223.90 o
   1   7  20     4555.84     4667.53    234.72 o
   3   7  20       28.48       79.41     91.03 o
   5   7  20        1.76      105.09    120.93 o
  -6   8  20      108.25      255.23     94.65 o
  -4   8  20        3.17      -43.85     77.70 o
  -2   8  20      799.32      756.33    117.05 o
   0   8  20     1007.91      845.50    116.41 o
   2   8  20      549.98      329.76    123.53 o
   4   8  20       66.62      317.10    111.36 o
  -5   9  20      100.77       57.20     95.74 o
  -3   9  20      386.24      192.13     95.80 o
  -1   9  20      127.71      197.82     92.08 o
   1   9  20      129.27       81.71    114.24 o
   3   9  20        1.65      237.44    132.66 o
   5   9  20      114.76      211.11    162.24 o
  -4  10  20      622.94      503.05    140.46 o
  -2  10  20      803.93      668.67    120.96 o
   0  10  20      385.92      303.83    125.98 o
   2  10  20      205.93      150.99    142.52 o
   4  10  20      151.97      246.22    186.76 o
  -3  11  20     1662.87     1539.07    167.94 o
  -1  11  20       22.53      185.99    143.91 o
   1  11  20        1.76      228.91    143.83 o
   3  11  20      179.99      353.05    179.65 o
  -2  12  20       63.77      130.42    155.83 o
   0  12  20        2.47     -115.16    130.19 o
  -7   1  21      629.19     1199.58    190.64 o
  -5   1  21     1548.00     1551.72    151.17 o
  -3   1  21      255.40      230.05     59.99 o
  -1   1  21     4338.79     4657.87    148.32 o
   1   1  21     1389.45     1532.42    105.40 o
   3   1  21      269.69      211.96     86.14 o
   5   1  21     1066.41     1167.40    137.18 o
   7   1  21      124.83      102.58    126.38 o
  -8   2  21      259.31      587.65    131.42 o
  -6   2  21      587.75      914.99    138.36 o
  -4   2  21      585.63      591.34    104.76 o
  -2   2  21     1574.08     1517.25     96.41 o
   0   2  21      763.16      720.49     71.43 o
   2   2  21     2420.06     2530.42    142.14 o
   4   2  21      626.48      463.22    106.72 o
   6   2  21      791.92      877.40    158.12 o
  -7   3  21      129.63      140.50     82.57 o
  -5   3  21      335.08      300.16     84.68 o
  -3   3  21     1203.95     1358.60    138.93 o
  -1   3  21     4561.44     4127.84    145.01 o
   1   3  21        2.81       89.61     52.31 o
   3   3  21      379.61      454.82    111.86 o
   5   3  21      157.35      268.90    122.42 o
   7   3  21      110.07      111.11    122.73 o
  -8   4  21      659.71      486.37    107.15 o
  -6   4  21      346.45      330.75     77.72 o
  -4   4  21      300.93      239.47     75.48 o
  -2   4  21      579.32      538.73     86.11 o
   0   4  21      182.95      116.83     49.30 o
   2   4  21      362.20      446.57     93.26 o
   4   4  21      874.42      776.54    189.85 o
   6   4  21       34.04       81.99    126.17 o
  -7   5  21      118.11      193.58     82.26 o
  -5   5  21      758.40      877.42    103.06 o
  -3   5  21     5203.99     4953.94    179.86 o
  -1   5  21     1717.22     1769.96    117.57 o
   1   5  21     1055.67     1079.73     84.61 o
   3   5  21     1072.75     1270.92    170.27 o
   5   5  21      257.54       66.27    117.23 o
  -6   6  21      771.01      829.86    103.92 o
  -4   6  21      254.93      187.30     76.42 o
  -2   6  21       67.84       71.91     62.48 o
   0   6  21     1847.04     2149.26    148.08 o
   2   6  21       42.81      113.15     80.89 o
   4   6  21      604.55      615.40    139.70 o
   6   6  21      269.41      135.54    138.60 o
  -7   7  21       27.80      -90.21     90.39 o
  -5   7  21       32.38       29.55     73.65 o
  -3   7  21      238.84      205.00    103.10 o
  -1   7  21       39.02      124.78     71.93 o
   1   7  21        3.16       43.99    100.00 o
   3   7  21       35.88      141.58     94.40 o
   5   7  21      225.27      264.39    136.14 o
  -6   8  21      900.51     1154.52    128.34 o
  -4   8  21      119.22      133.04     88.58 o
  -2   8  21       73.44      107.30     86.53 o
   0   8  21     3487.82     3192.62    186.65 o
   2   8  21       76.91        9.92    118.80 o
   4   8  21       67.66      152.19    132.48 o
  -5   9  21      238.31      164.69    103.28 o
  -3   9  21       94.81      162.08     99.22 o
  -1   9  21      273.45      273.26     99.06 o
   1   9  21        7.48      119.75    111.37 o
   3   9  21       27.73      115.97    137.26 o
  -4  10  21      127.23       79.02    102.29 o
  -2  10  21       60.95      -58.27     97.61 o
   0  10  21      184.15       67.80    120.23 o
   2  10  21       40.19       19.41    138.04 o
   4  10  21       23.10      149.52    155.69 o
  -3  11  21     2396.62     2318.38    245.22 o
  -1  11  21       18.78       26.86    104.53 o
   1  11  21      111.01       -9.76    132.43 o
   0  12  21       42.45      -14.68    134.44 o
  -8   0  22      718.05      777.76    267.95 o
  -6   0  22     2571.57     2997.86    355.44 o
  -4   0  22      855.60      734.67    140.10 o
  -2   0  22      187.38      205.34     90.22 o
   0   0  22    14793.96    15276.98    529.33 o
   2   0  22        1.81       14.99     89.81 o
   4   0  22     1086.98     1190.46    186.47 o
   6   0  22     1559.20     1502.78    240.62 o
  -7   1  22       47.49      224.23    206.85 o
  -5   1  22       36.14      222.14    107.24 o
  -3   1  22     1186.43     1365.35    114.37 o
  -1   1  22      713.60      954.86     83.53 o
   1   1  22     1073.17     1233.06     90.39 o
   3   1  22       23.19        9.77     79.75 o
   5   1  22       39.71       13.96    101.34 o
   7   1  22      342.24      277.06    137.20 o
  -8   2  22        0.27      268.67    166.38 o
  -6   2  22      338.51      557.97    124.58 o
  -4   2  22        6.51       -9.22     68.99 o
  -2   2  22      433.47      434.92     67.48 o
   0   2  22     1020.02     1184.45     90.48 o
   2   2  22      384.44      360.53     82.58 o
   4   2  22       57.85       63.15    118.64 o
   6   2  22      281.82      438.78    124.52 o
  -7   3  22      206.10      155.10     86.01 o
  -5   3  22      280.01      399.02     95.05 o
  -3   3  22     3619.23     3543.69    164.11 o
  -1   3  22     5167.55     5332.45    171.04 o
   1   3  22     1525.54     1672.82    107.91 o
   3   3  22      247.14      329.52    113.99 o
   5   3  22       39.55      229.76    124.59 o
   7   3  22       60.05      -42.14    158.11 o
  -8   4  22      171.76      157.73     97.37 o
  -6   4  22        2.78      -53.20     73.47 o
  -4   4  22     1548.70     1423.27    127.55 o
  -2   4  22     2592.79     2518.18    149.63 o
   0   4  22       68.28       96.42     73.41 o
   2   4  22      880.46     1000.37    116.08 o
   4   4  22       38.52      132.09    115.59 o
   6   4  22      249.14      382.03    148.28 o
  -7   5  22      140.06      203.32     85.13 o
  -5   5  22      260.37      133.10     77.10 o
  -3   5  22       33.07      -51.07     58.00 o
  -1   5  22     2279.52     2139.28    129.62 o
   1   5  22      158.72      132.80     65.76 o
   3   5  22     2354.63     2131.55    159.48 o
   5   5  22      166.28       52.41    124.70 o
  -6   6  22       13.27       95.15     82.72 o
  -4   6  22      882.63      981.43    109.75 o
  -2   6  22     1283.61     1526.22    117.78 o
   0   6  22      895.18      988.54    103.59 o
   2   6  22      362.11      489.55    109.94 o
   4   6  22      428.62      371.15    135.76 o
   6   6  22      122.52      121.01    150.58 o
  -7   7  22      480.23      357.18    111.73 o
  -5   7  22     1240.26     1319.44    128.26 o
  -3   7  22       39.66       -6.79     68.24 o
  -1   7  22      872.24      970.25    106.17 o
   1   7  22       70.34       93.90    108.76 o
   3   7  22        8.77       48.56     92.66 o
   5   7  22      785.32      848.75    175.41 o
  -6   8  22       39.92      205.13    108.67 o
  -4   8  22      231.85      316.53    102.05 o
  -2   8  22       44.41       35.26    107.60 o
   0   8  22       52.96       64.95     94.84 o
   2   8  22        0.04      -86.24    111.96 o
   4   8  22       33.57       62.57    127.82 o
  -5   9  22      190.57      134.63    109.97 o
  -3   9  22      870.61      677.74    127.62 o
  -1   9  22     1085.01      949.03    128.27 o
   1   9  22      209.51       77.26    125.12 o
   3   9  22        9.89      127.97    135.19 o
  -4  10  22       55.41       -9.39    101.45 o
  -2  10  22      109.73       82.77    104.03 o
   0  10  22        4.70       57.09    121.27 o
   2  10  22       21.88        8.91    145.49 o
  -3  11  22      122.21      199.76    115.98 o
  -1  11  22        0.38       42.24    113.51 o
   1  11  22       62.63       46.47    137.01 o
  -7   1  23      731.78     1027.27    321.40 o
  -5   1  23     1904.50     1835.88    173.54 o
  -3   1  23      544.98      474.39     88.17 o
  -1   1  23     5549.37     5237.61    202.42 o
   1   1  23     1032.87     1044.48     89.31 o
   3   1  23       17.33       94.21    115.30 o
   5   1  23      821.12      865.53    141.31 o
   7   1  23      113.02      -20.48    131.71 o
  -8   2  23      196.83      378.61    176.76 o
  -6   2  23      400.37      377.59    115.41 o
  -4   2  23     2178.44     2416.89    182.55 o
  -2   2  23      290.02      239.42     61.13 o
   0   2  23     5047.02     5142.88    171.38 o
   2   2  23     1428.65     1516.38    124.41 o
   4   2  23      191.01      276.97    130.43 o
   6   2  23       89.32      331.85    150.78 o
  -7   3  23      358.63      384.03    113.37 o
  -5   3  23      338.08      369.74    111.58 o
  -3   3  23      868.96      972.69    104.74 o
  -1   3  23     2958.29     3235.76    140.65 o
   1   3  23      262.35      226.91     65.10 o
   3   3  23      169.94      143.23    111.87 o
   5   3  23       68.32      176.00    137.44 o
  -6   4  23       32.13      -62.56     86.30 o
  -4   4  23     1593.24     1830.57    150.24 o
  -2   4  23     4123.78     4025.62    184.05 o
   0   4  23      842.66      857.20     91.82 o
   2   4  23     2030.09     2004.59    147.63 o
   4   4  23      730.82      689.34    150.80 o
   6   4  23        1.56      -17.58    140.46 o
  -7   5  23       16.18       67.08     89.87 o
  -5   5  23     2813.23     2673.61    158.42 o
  -3   5  23     1039.19     1063.83    114.04 o
  -1   5  23      857.18      824.17    102.41 o
   1   5  23      700.90     1009.15    141.71 o
   3   5  23     2719.11     2495.62    169.28 o
   5   5  23        1.31        4.35    128.96 o
  -6   6  23      577.45      671.73    109.72 o
  -4   6  23       98.81       89.44     74.93 o
  -2   6  23      164.33      298.94     86.80 o
   0   6  23      794.32      836.81    100.32 o
   2   6  23        4.72       65.37     90.89 o
   4   6  23      304.48      388.49    322.00 o
   6   6  23      282.85      270.24    234.89 o
  -5   7  23        9.81       26.22     81.99 o
  -3   7  23      512.56      380.14     88.81 o
  -1   7  23        0.21       13.92     71.83 o
   1   7  23      661.29      667.90    141.44 o
   3   7  23       98.77      137.33     99.04 o
   5   7  23       20.83      -21.16    196.35 o
  -6   8  23      474.27      659.34    129.81 o
  -4   8  23        0.84       72.66    101.84 o
  -2   8  23     1116.54     1100.02    177.63 o
   0   8  23     2091.23     2018.16    197.93 o
   2   8  23       52.32       15.19    117.55 o
   4   8  23      510.15      645.80    160.75 o
  -5   9  23       19.08        5.10    101.74 o
  -3   9  23      753.24      664.08    126.96 o
  -1   9  23       43.77      141.62    100.58 o
   1   9  23      253.07      101.70    132.02 o
   3   9  23      183.82      230.55    144.08 o
  -4  10  23      472.47      390.31    121.99 o
  -2  10  23       22.36      214.13    111.55 o
   0  10  23        4.60       51.97    127.89 o
   2  10  23      363.02      301.21    158.29 o
  -1  11  23        0.48      137.96    115.06 o
   1  11  23       36.23     -138.01    138.01 o
  -8   0  24      258.49       -1.77    208.32 o
  -6   0  24     1388.09     1520.60    286.39 o
  -4   0  24     2686.59     2543.76    228.57 o
  -2   0  24     4098.42     4358.12    314.14 o
   0   0  24    30671.09    33121.57   1411.64 o
   2   0  24      166.54      -69.83    159.67 o
   4   0  24     1469.04     1516.51    368.19 o
   6   0  24      197.88      200.57    197.59 o
  -7   1  24       47.66      325.10    149.57 o
  -5   1  24     5126.83     4891.84    248.73 o
  -3   1  24      654.50      749.72    102.55 o
  -1   1  24     6002.51     5842.88    222.85 o
   1   1  24      645.23      600.54     92.90 o
   3   1  24      734.02      694.98    137.07 o
   5   1  24        0.60        5.60    128.19 o
  -8   2  24       50.50      231.81    229.47 o
  -6   2  24      684.53      789.82    146.85 o
  -4   2  24     1958.07     2104.69    235.55 o
  -2   2  24     3109.04     3389.40    213.25 o
   0   2  24     1036.33     1091.42     97.89 o
   2   2  24       31.02       13.45     76.57 o
   4   2  24      388.33      463.44    221.20 o
   6   2  24      122.33       71.31    145.28 o
  -7   3  24       78.27       32.86     99.56 o
  -5   3  24      952.79      951.06    148.87 o
  -3   3  24     2337.82     2472.37    154.38 o
  -1   3  24       18.46      -37.73     62.42 o
   1   3  24     1126.50     1243.30    104.08 o
   3   3  24     1742.90     1533.11    182.25 o
   5   3  24       26.49      177.42    137.87 o
  -6   4  24       47.79       -4.82     92.76 o
  -4   4  24     1091.61     1153.31    126.64 o
  -2   4  24      196.63      136.18     75.55 o
   0   4  24     1269.96     1273.44    110.55 o
   2   4  24     3358.43     3411.53    276.61 o
   4   4  24       59.03      190.13    132.74 o
   6   4  24       58.64      134.68    159.73 o
  -7   5  24      142.67      245.39    109.83 o
  -5   5  24      141.70      194.45     84.85 o
  -3   5  24      344.70      228.04     77.48 o
  -1   5  24      347.40      393.27     81.63 o
   1   5  24      193.21      323.78    100.15 o
   3   5  24       45.21       78.30     94.07 o
   5   5  24      250.42     -191.66    191.66 o
  -6   6  24      422.52      579.68    139.67 o
  -4   6  24      958.81     1032.94    114.95 o
  -2   6  24     1784.85     1839.23    132.88 o
   0   6  24      186.63      156.81     75.79 o
   2   6  24      237.74      248.10    101.47 o
   4   6  24      149.40      208.73    136.10 o
  -5   7  24      322.14      198.16     96.49 o
  -3   7  24      151.41      115.83     77.83 o
  -1   7  24     1203.99     1233.63    119.58 o
   1   7  24       90.44       77.31    117.20 o
   3   7  24       35.57      132.10    104.99 o
   5   7  24      474.99      102.03    153.53 o
  -4   8  24      500.90      547.65    121.64 o
  -2   8  24       66.47      173.84    128.84 o
   0   8  24       10.31       17.82    112.80 o
   2   8  24        0.09       83.48    129.20 o
   4   8  24       32.00      357.06    206.07 o
  -3   9  24       99.96      -12.94    101.40 o
  -1   9  24      430.47      434.62    120.03 o
   1   9  24       49.34        7.98    130.11 o
   3   9  24       83.89      160.59    147.24 o
  -2  10  24      130.84      117.28    108.77 o
   0  10  24      169.59      109.88    167.13 o
   2  10  24      238.13      143.62    154.76 o
  -7   1  25     1450.81     1812.60    322.28 o
  -5   1  25       30.12      -28.71    105.95 o
  -3   1  25       79.81      111.15     73.27 o
  -1   1  25        5.62      193.10     80.50 o
   1   1  25      248.24      213.82     98.98 o
   3   1  25       96.23       55.15    116.04 o
   5   1  25      548.68      718.98    175.59 o
  -6   2  25      207.76      177.85    117.64 o
  -4   2  25       99.11      181.22    154.25 o
  -2   2  25     1681.88     1808.70    238.93 o
   0   2  25      375.88      382.05     91.94 o
   2   2  25     1743.06     1682.31    141.74 o
   4   2  25      121.74      122.97    166.49 o
   6   2  25      206.54      208.81    148.90 o
  -7   3  25        7.59      -20.56    101.28 o
  -5   3  25      817.91      779.01    145.18 o
  -3   3  25      142.97      164.11     85.78 o
  -1   3  25     2227.09     2194.11    134.27 o
   1   3  25     1517.00     1625.29    119.47 o
   3   3  25       83.64      130.66    120.13 o
   5   3  25       31.78      138.40    142.62 o
  -6   4  25      221.35      315.04    111.03 o
  -4   4  25     1089.52     1130.54    151.46 o
  -2   4  25        9.55      -45.43     68.65 o
   0   4  25       41.64        6.71     68.85 o
   2   4  25       30.89      189.11     96.05 o
   4   4  25       20.17       69.57    129.61 o
   6   4  25       52.19       22.63    158.56 o
  -7   5  25        2.53       19.09    105.87 o
  -5   5  25      731.55      583.71    105.36 o
  -3   5  25      349.82      317.19     85.71 o
  -1   5  25        1.84       15.65     69.48 o
   1   5  25      806.79     1177.88    196.22 o
   3   5  25      309.78      243.35    134.67 o
   5   5  25        8.46     -129.35    129.35 o
  -6   6  25      101.99      261.00     99.13 o
  -4   6  25       97.55       71.07     79.16 o
  -2   6  25     1511.11     1653.04    132.15 o
   0   6  25      157.97      176.63     80.56 o
   2   6  25       20.12       55.80    114.06 o
   4   6  25      108.69      163.07    140.96 o
  -5   7  25       36.20      -43.70     87.07 o
  -3   7  25       32.72       27.05     79.20 o
  -1   7  25       56.83      162.98     83.17 o
   1   7  25      129.75      168.47    124.02 o
   3   7  25        0.25      -28.89    125.57 o
  -4   8  25        6.27      -15.18     95.09 o
  -2   8  25     1281.65     1233.97    147.97 o
   0   8  25      661.26      710.63    156.24 o
   2   8  25       22.81        2.39    144.15 o
   4   8  25      617.46      952.72    250.49 o
  -3   9  25      356.85      353.04    231.15 o
  -1   9  25       19.08      -45.60    100.76 o
   1   9  25      144.69      137.11    144.72 o
   3   9  25       34.89       55.53    150.51 o
  -2  10  25      172.36      110.21    113.63 o
   0  10  25       66.84      -14.82    140.69 o
  -6   0  26      197.76      372.30    206.75 o
  -4   0  26      299.64      232.50    131.26 o
  -2   0  26     5105.74     5158.65    306.71 o
   0   0  26     2046.66     1993.49    214.93 o
   2   0  26       23.79       87.09    183.60 o
   4   0  26        6.68       27.27    202.04 o
   6   0  26       63.62     -155.36    253.83 o
  -7   1  26       33.40      169.04    242.15 o
  -5   1  26      640.89      619.99    142.01 o
  -3   1  26     1201.90     1277.95    130.14 o
  -1   1  26     3217.52     3464.01    186.04 o
   1   1  26      506.76      613.16    106.87 o
   3   1  26       17.00     -132.44    132.44 o
   5   1  26       44.47      205.16    154.56 o
  -6   2  26       45.25      -96.47    103.38 o
  -4   2  26      834.10      747.69    133.30 o
  -2   2  26      423.36      411.70     97.31 o
   0   2  26      433.10      422.68     97.92 o
   2   2  26      239.50       89.42    118.13 o
   4   2  26     1967.15     1767.21    353.56 o
   6   2  26        1.99        6.09    150.16 o
  -7   3  26      230.23      349.78    137.87 o
  -5   3  26      497.47      321.77    117.26 o
  -3   3  26        7.53       56.28     83.15 o
  -1   3  26        6.92      -24.13     74.12 o
   1   3  26     1407.29     1663.94    145.89 o
   3   3  26      652.17      735.64    192.44 o
   5   3  26      115.49      162.25    156.37 o
  -6   4  26       53.40       -6.22    101.09 o
  -4   4  26      681.20      812.74    191.01 o
  -2   4  26      104.28      -15.57     78.02 o
   0   4  26      619.35      537.98     96.35 o
   2   4  26      899.48     1050.92    130.83 o
   4   4  26       44.36       27.85    138.80 o
  -5   5  26      149.69      -37.82     92.97 o
  -3   5  26      120.38       52.67     74.36 o
  -1   5  26      244.65      295.10     84.82 o
   1   5  26      126.85      121.60    119.49 o
   3   5  26      113.89      167.61    134.23 o
   5   5  26       14.11     -172.78    215.31 o
  -6   6  26      838.69      824.65    144.81 o
  -4   6  26      420.34      316.27     92.72 o
  -2   6  26      336.92      248.13     88.44 o
   0   6  26      353.14      372.12    124.94 o
   2   6  26       59.49      145.09    127.23 o
   4   6  26       98.92       33.87    142.23 o
  -5   7  26        1.79      -48.30     85.77 o
  -3   7  26      676.17      608.65    109.33 o
  -1   7  26     1253.76     1460.76    135.35 o
   1   7  26        1.02       99.25    164.55 o
   3   7  26      177.82      168.12    149.24 o
  -4   8  26       45.59       92.98    102.44 o
  -2   8  26      171.89      237.52    109.49 o
   0   8  26        0.26       -6.31    119.94 o
   2   8  26       16.77       88.59    169.10 o
  -3   9  26      241.76        2.54    159.94 o
  -1   9  26      167.40      -71.99    126.19 o
   1   9  26       94.70      193.50    158.93 o
   0  10  26      201.53      196.79    152.60 o
  -7   1  27      471.18      612.51    191.79 o
  -5   1  27       17.52      135.64    107.84 o
  -3   1  27     2510.71     2452.34    170.82 o
  -1   1  27      692.49      745.60    117.26 o
   1   1  27     2843.09     2468.23    165.88 o
   3   1  27     1492.73     1079.47    223.08 o
   5   1  27      683.24      145.94    269.71 o
  -6   2  27       97.17      -20.83    111.10 o
  -4   2  27     5035.39     4769.00    261.01 o
  -2   2  27      777.84      915.13    139.59 o
   0   2  27     4925.15     5120.83    220.96 o
   2   2  27      915.38      803.56    228.03 o
   4   2  27      653.83      673.28    199.62 o
  -5   3  27      440.99      468.33    134.35 o
  -3   3  27      465.97      314.29    111.14 o
  -1   3  27      587.86      604.53    116.98 o
   1   3  27     5037.10     5741.01    314.30 o
   3   3  27        2.58       50.87    124.62 o
   5   3  27        5.13      101.39    148.66 o
  -6   4  27      339.31      208.91    116.75 o
  -4   4  27       67.14       68.69     95.37 o
  -2   4  27      134.76       98.73     97.13 o
   0   4  27       36.28      111.40     90.07 o
   2   4  27      711.44      576.01    125.79 o
   4   4  27       16.17       50.17    142.00 o
  -5   5  27      860.92      770.01    140.12 o
  -3   5  27      194.63      255.69     83.44 o
  -1   5  27      433.19      480.54     95.81 o
   1   5  27     1511.64     1609.58    219.73 o
   3   5  27       76.50      111.28    141.65 o
  -4   6  27        0.29        3.24     82.27 o
  -2   6  27     1810.02     1902.10    144.76 o
   0   6  27       43.73       72.62    115.05 o
   2   6  27       24.59       49.52    153.29 o
   4   6  27      161.67      -14.32    145.40 o
  -5   7  27      204.30      189.65    101.65 o
  -3   7  27        2.35       15.15     81.37 o
  -1   7  27       21.18       32.85     83.36 o
   1   7  27       85.66       11.38    178.42 o
   3   7  27       10.94       63.71    289.53 o
  -4   8  27      320.77       98.07    108.03 o
  -2   8  27     1105.02     1190.07    149.53 o
   0   8  27        5.71       80.30    122.80 o
   2   8  27       13.40      139.35    148.28 o
  -1   9  27        0.87      -59.27    119.99 o
   1   9  27      165.23      205.21    150.21 o
  -6   0  28      179.68      647.51    232.64 o
  -4   0  28      947.41     1198.32    282.86 o
  -2   0  28     6703.84     7565.14    394.77 o
   0   0  28     2013.10     2146.31    233.60 o
   2   0  28      334.75      727.94    282.27 o
   4   0  28     1340.49     1806.21    383.29 o
  -5   1  28      382.68      394.79    150.09 o
  -3   1  28       14.78       25.17     92.71 o
  -1   1  28      366.56      470.81    107.56 o
   1   1  28      340.70      313.14    156.38 o
   3   1  28      837.65      624.11    200.33 o
   5   1  28       21.94      -38.05    455.38 o
  -6   2  28      231.84      309.80    483.62 o
  -4   2  28      158.46      175.45    130.45 o
  -2   2  28      683.09      615.92    132.60 o
   0   2  28     2482.54     2439.60    170.55 o
   2   2  28      166.90       38.30    157.11 o
   4   2  28      667.46     1008.26    222.57 o
  -5   3  28      746.68      593.32    146.07 o
  -3   3  28      464.16      270.56    114.21 o
  -1   3  28     1079.48     1227.29    156.38 o
   1   3  28     7245.57     7785.32    335.47 o
   3   3  28      148.22      236.80    141.30 o
   5   3  28      206.46      288.71    174.14 o
  -6   4  28      257.68      163.71    115.79 o
  -4   4  28     1573.30     1728.95    191.88 o
  -2   4  28        0.88      -55.98     92.19 o
   0   4  28     1499.16     1427.03    163.48 o
   2   4  28      218.97      288.54    111.72 o
   4   4  28       21.19       71.23    145.65 o
  -5   5  28      688.08      470.23    124.18 o
  -3   5  28       52.03       58.00     91.47 o
  -1   5  28        0.03      -26.80     77.52 o
   1   5  28      148.13      419.05    139.63 o
   3   5  28      108.54      187.51    147.95 o
  -4   6  28      111.91       83.21    164.00 o
  -2   6  28      140.43      172.87     93.26 o
   0   6  28      518.43      801.25    215.30 o
   2   6  28        5.12      349.26    142.05 o
  -3   7  28      673.34      647.57    117.88 o
  -1   7  28       99.46       72.85     88.70 o
   1   7  28       20.15       -9.99    198.77 o
   3   7  28      180.96       44.57    197.29 o
  -2   8  28       10.29       16.82    104.06 o
   0   8  28       41.52      224.14    139.31 o
   2   8  28        0.50      -85.21    146.25 o
  -1   9  28      136.94      193.92    191.55 o
  -5   1  29        1.59       16.79    127.86 o
  -3   1  29     1018.28     1057.35    155.20 o
  -1   1  29      864.47      953.38    135.02 o
   1   1  29      249.53      390.72    128.21 o
   3   1  29      832.67      642.07    210.72 o
  -6   2  29      454.20      508.22    185.66 o
  -4   2  29     1096.64     1150.94    220.65 o
  -2   2  29      259.02      338.56    115.51 o
   0   2  29      202.82      230.50    102.40 o
   2   2  29       17.50     -148.38    148.38 o
   4   2  29       43.19      368.79    213.71 o
  -5   3  29       32.96      -64.81    112.05 o
  -3   3  29       22.40       96.88    100.01 o
  -1   3  29       36.61       -4.91     98.64 o
   1   3  29       28.13      172.13    122.20 o
   3   3  29        1.87       34.37    176.25 o
  -4   4  29       26.81       69.79    107.06 o
  -2   4  29       15.92      222.89    108.35 o
   0   4  29     1801.95     1778.78    250.18 o
   2   4  29        0.72      126.80    141.63 o
   4   4  29        1.81      -77.52    149.92 o
  -5   5  29     1009.93     1036.82    156.85 o
  -3   5  29      344.75      240.07    105.43 o
  -1   5  29      726.84      813.49    132.83 o
   1   5  29      650.50      679.35    161.02 o
   3   5  29        9.76       38.23    144.59 o
  -4   6  29        2.00      -61.95    103.13 o
  -2   6  29       37.89      -37.84     94.08 o
   0   6  29       62.78       64.68    125.24 o
   2   6  29        7.72      189.96    140.54 o
  -3   7  29       27.22       17.84     87.77 o
  -1   7  29       47.47      -38.37     96.07 o
   1   7  29      229.66      159.59    153.32 o
  -2   8  29      675.71      571.44    136.28 o
   0   8  29      107.01      159.25    139.89 o
  -6   0  30       52.36      148.10    224.80 o
  -4   0  30      439.31      609.07    237.35 o
  -2   0  30     1976.12     2404.67    257.12 o
   0   0  30     1584.34     1533.99    221.72 o
   2   0  30     1204.38     1633.00    388.00 o
   4   0  30     1081.60      975.29    332.29 o
  -5   1  30      123.86      161.82    165.16 o
  -3   1  30      203.92      335.57    115.33 o
  -1   1  30      208.82       91.34     94.13 o
   1   1  30      455.96      556.54    145.90 o
   3   1  30       37.97       57.10    173.57 o
  -4   2  30      217.66      287.84    120.08 o
  -2   2  30      713.47      769.27    146.17 o
   0   2  30      292.08      228.34    123.84 o
   2   2  30       48.48     -149.50    149.50 o
   4   2  30       16.53      370.38    200.70 o
  -5   3  30      765.66      675.32    156.23 o
  -3   3  30      250.31      294.03    126.10 o
  -1   3  30     1204.11     1175.12    168.31 o
   1   3  30     1282.42     1455.04    194.31 o
   3   3  30        1.49       -5.40    179.94 o
  -4   4  30      155.70      125.84    117.92 o
  -2   4  30      784.52      742.26    154.67 o
   0   4  30      372.63      638.57    184.23 o
   2   4  30     1119.44     1344.19    250.88 o
  -3   5  30     1076.62     1019.37    148.76 o
  -1   5  30        7.50      -15.49     96.95 o
   1   5  30      413.35      571.57    173.28 o
   3   5  30      253.17      257.08    162.12 o
  -4   6  30        1.31      272.83    120.20 o
  -2   6  30       47.21      -71.59    104.64 o
   0   6  30       75.63      192.94    135.91 o
   2   6  30       84.16      257.81    152.48 o
  -3   7  30      240.83      290.61    144.30 o
  -1   7  30       84.45       19.09    108.31 o
   1   7  30       11.96      258.17    146.93 o
  -5   1  31       74.54      167.52    150.84 o
  -3   1  31     1957.77     1462.85    178.12 o
  -1   1  31      288.04      247.72    109.00 o
   1   1  31        2.28       83.66    175.95 o
   3   1  31      706.01      646.20    219.08 o
  -4   2  31      107.76       54.93    109.79 o
  -2   2  31      460.13      503.23    143.50 o
   0   2  31      181.74       89.53    111.16 o
   2   2  31      213.82     -166.48    166.48 o
  -5   3  31      166.17      190.71    127.05 o
  -3   3  31        7.75       68.40    110.83 o
  -1   3  31     1375.92     1331.25    178.50 o
   1   3  31       74.73      152.29    129.21 o
   3   3  31        6.54       82.72    189.17 o
  -4   4  31        2.61       35.20    116.65 o
  -2   4  31      310.44      222.02    121.46 o
   0   4  31       71.61      257.31    168.53 o
   2   4  31      752.05      633.09    214.92 o
  -3   5  31      348.88      210.45    118.77 o
  -1   5  31      811.19      724.00    138.26 o
   1   5  31     2571.90     2819.50    298.71 o
  -2   6  31     1079.31     1112.20    158.63 o
   0   6  31       23.63       16.33    160.46 o
  -4   0  32      264.88      218.32    201.84 o
  -2   0  32      474.93      415.56    169.36 o
   0   0  32        5.17       48.36    137.11 o
   2   0  32     1217.70      793.06    334.45 o
  -3   1  32      464.89      504.98    135.14 o
  -1   1  32       96.52      224.60    108.35 o
   1   1  32       79.69       20.27    190.90 o
   3   1  32       14.91       64.22    191.75 o
  -4   2  32      914.27     1064.52    227.51 o
  -2   2  32        3.08        3.33    113.19 o
   0   2  32       80.47      273.81    139.82 o
   2   2  32      276.58       44.78    242.35 o
  -3   3  32      192.10      318.84    134.27 o
  -1   3  32      941.15      830.46    160.73 o
   1   3  32      112.52      118.82    136.62 o
  -2   4  32      158.14      378.09    134.86 o
   0   4  32      477.87      345.24    183.10 o
   2   4  32      350.31      529.44    226.49 o
  -3   5  32      102.02       70.44    113.09 o
  -1   5  32        6.83      182.92    128.00 o
   1   5  32      512.89      246.65    311.50 o
  -3   1  33      945.57      903.98    173.91 o
  -1   1  33       23.05       90.00    107.79 o
   1   1  33      318.34      362.21    232.45 o
  -2   2  33      174.22       65.60    111.83 o
   0   2  33      548.09      572.08    166.97 o
   2   2  33      341.81      -14.00    193.32 o
  -3   3  33        0.78      -60.89    118.53 o
  -1   3  33      206.19      238.91    127.47 o
   1   3  33       49.10     -178.49    178.49 o
  -2   4  33       85.96       42.31    127.09 o
   0   4  33       92.61      255.62    184.79 o
  -2   0  34      194.54      400.05    177.86 o
   0   0  34      980.36      670.46    347.79 o
  -3   1  34      139.73       40.09    127.32 o
  -1   1  34      337.34      390.29    138.51 o
   1   1  34      163.84     -200.66    204.69 o
  -2   2  34       47.10      282.84    134.93 o
   0   2  34       10.58     -118.91    174.75 o
  -1   3  34     1525.77     1500.82    202.73 o
 
